# Supplementary material for: Solid tumors provide niche-specific conditions that lead to preferential growth of Salmonella
Source: Oncotarget. 2016 Apr 28;7(23):35169–80. doi: 10.18632/oncotarget.9071 (PMC5085218; doi:10.18632/oncotarget.9071)
Supplement: Supplementary file 4 [file oncotarget-07-35169-s004.xls]

## Sheet: 14028_Rast_Pathways_genbank
Supplementary Table S3. Pathways and categories used in Gene Set Enrichment Analysis
STM14_ numbers are shown
Cofactors Vitamins Prosthetic Groups Pigments		4227	4974	919	4974	921	923	1800	4226	1640	2199	920	922	2938	3646	4788	4454	4974	919	4974	921	4226	923	1800	1640	2199	920	922	2938	3646	4788	4227	4228	919	921	4226	923	1800	920	922	5003	503	5001	125	503	496	500	127	1382
Cell Wall and Capsule		2590	2586	2591	4720	2588	2589	4721	3948	366	2604	2603	2588	290	5076	5079	5077	5078	901	2613	2611	2615	2580	2582	4474	2612	901	2583	2590	2591	4720	2588	2589	4721	798	4030	672	2212	5450	4657	4031	1295	4029	673	2212	5449	1287	4718	670
Virulence Disease and Defense		4599	4597	4600	4603	4601	4602	5508	5510	5511	5509	2913	2909	2910	2911	2913	2914	2915	2912	2916	2626	2629	2625	2628	2627	1505	1745	1838	1836	1837	1839	2778	4606	5147	2776	4604	412	586	4304	2280	200	413	2279	4197	1859	4884	882	1527	2370
Potassium metabolism		825	4159	2105	824	563	960	5228	4164	4162	4677	104	4112	4112	4792	4792	103	823	4160	822	579	4113	4157	4112	4792	4164	103	4161	4162
Miscellaneous		2658	478	1868	5244	5236	2657	5245	480	5238	249	4245	1324	751	3621	896	5506	4465	4464	124	2677	3828	3908	2915	2029	885	4046	2844	886	4047	2828	4620	1252	1252	3049	591	3995	2121	1924	2120	590	2101	1116	514	2548
Phages Prophages Transposable elements Plasmids		5051	1433	273	2453	1171	1456	2452	3191	1172	1458	2450	2763	3189	2473	1169	2458	3194	2273	3195	1167	2454	2460	3196	2467	703	704	1187	1474	3173	5066	1176	1464	3183	1178	1177	1179	1180	1182	1185	1466	1468	1469	1471	1472	3175	3176	3178	3179
Membrane Transport		171	167	168	166	170	163	2045	2042	2044	2043	2046	945	949	948	950	947	2108	2742	2109	2741	2106	2107	540	2110	4290	4294	4289	4286	4288	4287	4373	4370	4371	994	4372	4375	28	32	33	30	4385	5514	29	235	238	234	236	239
Iron acquisition and metabolism		3346	3347	3348	3345	3344	684	687	689	692	694	685	682	691	686	681	697	690	228	231	229	230	1634	2100	5466	3005	3004
RNA Metabolism		5040	115	1415	3263	1359	2082	3967	2747	3573	2916	112	107	110	195	111	2202	109	3885	114	108	5476	112	5238	4238	4237	781	996	5250	718	2056	4917	5231	4064	5365	3161	1357	3121	5521	4508	3238	3239	3738	959	3982	3754	2928	3245	3594
Nucleosides and Nucleotides		4025	2114	3617	5488	5287	3558	2617	3098	2618	1373	1080	4774	1109	5490	42	582	4933	2690	3062	3061	2064	5353	1200	77	4495	5352	78	3062	1332	5016	5017	2909	2153	624	2288	3065	3050	1410	3064	5017	3145	623	3145	2976	2977	2974	614	4376
Protein Metabolism		3286	13	767	14	5206	5207	13	767	3115	14	1264	319	340	341	3261	3114	3286	572	1263	3867	2184	706	2777	4605	4806	3675	5199	111	535	4159	4707	4179	58	4157	626	5281	1633	1894	4852	5155	4441	603	4440	1575	5371	2658	55	2322
Cell Division and Cell Cycle		1122	1121	1124	1123	1120	3885	2202	3885	3888	3887	3886	77	78	2193	148	2218	153	5576	4066	147	1084	4065	2194	5575	3218	747	3534	159	4921	158	4068	4067	157	145	2195	3697	2983	2098	2099	2097
Motility and Chemotaxis		2852	2335	2398	2698	2332	3894	2333	4375	2330	2397	2391	5085	2336	3817	3893	4305	5446	1966	2331	3888	2396	2380	1354	2392	2402	2400	1348	2390	1347	2378	3338	1352	1346	2328	2388	2373	1345	2381	1349	1351	2341	1353	1343	1344	2398	2326	1350	1341
Regulation and Cell signaling		2801	114	2802	2800	286	2403	2850	4173	4168	1173	530	3878	4739	568	3856	3241	1726	3927	1841	3917	1798	2974	4959	3770	705	739	358	2979	3639	3647	1965	2873	807	3514	4705	4767	301	888	2816	4061	5418	4173	4922	3849	1217	4882	4881	1774
Secondary Metabolism		2090	2087	2089	2088
DNA Metabolism		3244	3889	3511	4909	5240	2364	1589	5112	926	828	2203	953	4647	4194	3405	2877	1606	3417	3416	3511	4909	3417	3418	3416	3627	3628	468	2795	5094	4491	2414	369	2413	467	5009	4236	5587	5114	2794	502	5500	3077	3289	1156	1331	1439	3210	1422
Fatty Acids Lipids and Isoprenoids		942	1314	2103	1891	2113	4071	5383	3883	3884	497	3250	4460	4912	2819	2068	5229	5092	3782	4438	2820	3845	4807	5093	2363	2821	942	1314	2103	264	4246	1369	3480	1365	4888	615	3055	3567	3929	4764	4760	1366	1211	1368	2678	3003	274	2927	2053
Nitrogen Metabolism		609	3930	607	604	618	612	606	605	613	617	615	3055	3567	3929	5283	3430	5249	1052	3431	3432	1051	1905	2132	1903	2134	2808	2786	2784	2785	5145	1908	2129	5148	2790	2136	3042	2787	4184	5146	2788	5143	2789	4186	1907	2130	1906	2131	5144
Dormancy and Sporulation		1210	1215	2896	2156
Respiration		4662	4666	4664	4665	4663	4668	4661	4660	1677	1678	1681	1680	1679	4618	4617	4616	4615	2784	4614	709	1806	4613	5181	861	2167	862	2168	1079	422	423	1078	521	520	522	523	5176	5177	5173	5174	2554	3128	1007	3126	5466	2553	1203	3059	3813
Stress Response		2060	2068	2066	2062	1214	4394	2526	5480	4913	2668	2666	2669	2667	1315	1962	5456	1318	1317	1802	3391	3393	44	100	1037	3392	5286	5285	2683	1749	5130	1012	1733	307	4442	3915	3804	306	2894	2895	1139	1570	1396	1565	4327	3387	4462	1023	1334
Metabolism of Aromatic Compounds		1650	1649	3766	2113	1944	2686	2685	2682	2684	2686	2683	387	1246	1255	1253	1250	1252	1250	1247	1248	1251	1257	1256	2826	1258	1255	1251	1253	1252	1247	1246	1252	2685	2682	2686	2683	387
Amino Acids and Derivatives		1571	1602	3750	4328	5399	4674	702	1128	1880	1935	2874	3384	2170	4966	792	1843	4020	4820	3041	3283	4021	1577	2170	1083	1134	5202	3640	5417	1577	2170	2170	4820	772	5151	770	771	792	4511	773	2570	2572	2569	2567	2568	2571	2572	2565	2566
Sulfur Metabolism		4154	4153	1229	2523	4155	3156	4910	2154	3537	3002	5289	3000	3001	3539	3551	3538	3552	2984	2999	3553	4887	1521	2096	2814	2014	2030	4959	708	3054	476	707	1080	2370	2369	2372	3827	1604	1662	4928
Phosphorus Metabolism		470	4651	4649	4650	4648	4248	4652	3066	471	1788	4651	4650	3067	3530	4711	4648	1787	3066	4318	779	1283	779	1283	5036	471	4711	5301	470	4649	4248	4652	4960	4711	3066	3067	3530	4711	5157	286	5158	5159	505	510	508	504	511	507	506
Carbohydrates		1221	1733	4438	3782	3782	306	1995	1959	2958	1228	5140	3782	2882	3924	2113	5139	183	1050	5141	3248	185	1396	184	2883	5282	2208	2709	3582	3922	4700	2208	2709	3582	3922	4421	2178	5105	2179	3581	3650	3921	4369	4591	4051	4052	849	190	5030
Cofactors Vitamins Prosthetic Groups Pigments_Biotin		4227	4974	919	4974	921	923	1800	4226	1640	2199	920	922	2938	3646	4788	4454	4974	919	4974	921	4226	923	1800	1640	2199	920	922	2938	3646	4788	4227	4228	919	921	4226	923	1800	920	922
Cofactors Vitamins Prosthetic Groups Pigments_Cofactors Vitamins Prosthetic Groups Pigments - no subcategory		5003	503	5001	125	503	496	500	127	1382	3118	5004	5000	2648	126	5002
Cofactors Vitamins Prosthetic Groups Pigments_Quinone cofactors		2848	2847	2843	4776	4776	2846	2845	4918	2844	3694	4778	4776	5091	2903	3523	5090	782	3692	4786	4777	4785	2848	2847	2843	4776	2846	2845	4918	2844	3694	4778	4776	5091	2903	3523	5090	782	3692	4786	4777	4785
Cofactors Vitamins Prosthetic Groups Pigments_Tetrapyrroles		752	2521	2512	2507	2516	2547	2513	1382	2514	2506	2515	2517	2504	2522	2081	751	2520	2505	2523	2969	3009	4736	241	4187	435	3748	4793	4815	2147	4737	4187	576	5008	4187	752	2519	2510	2521	2512	2542	2507	2508	2516	2518	1629	2547	4187	2513
Cofactors Vitamins Prosthetic Groups Pigments_Riboflavin FMN FAD		54	2310	2825	2830	1722	3418	494	4751	493	3967	54	2069	2928	1723	493	3869	54	1723	54	3869	3572	810	3677	4672	54	494	4751	493	54	2069	1723	493	3869
Cofactors Vitamins Prosthetic Groups Pigments_Pyridoxine		2994	1299	3699	110	195	816	1746	2918	3158	1748	2993	3710	1105	500	1565
Cofactors Vitamins Prosthetic Groups Pigments_NAD and NADP		880	1072	4532	4708	3858	5501	5107	881	4709	753	695	2314	1139	5501	3288	174	3418	3418	1590	1591	3237	1570	5501
Cofactors Vitamins Prosthetic Groups Pigments_Folate and pterines		3978	278	202	213	3981	2703	214	217	3882	909	932	934	4803	933	2703	930	4802	987	908	905	988	2069	907	931	905	8	1371	2913	3978	2311	3698	106	2913	2703	2206	3617	217	3882	4176	1891	2113	4071	5383	106	3133	3065	854	5222
Cofactors Vitamins Prosthetic Groups Pigments_Lipoic acid		743	741	5497	5498	737
Cofactors Vitamins Prosthetic Groups Pigments_Coenzyme A		216	214	213	4079	216	4975	168	213	513	3153	4487	4706	4492	4492	214
Cell Wall and Capsule_Capsular and extracellular polysacchrides		2590	2586	2591	4720	2588	2589	4721	3948	366	2604	2603	2588	290	5076	5079	5077	5078	901	2613	2611	2615	2580	2582	4474	2612	901	2583	2590	2591	4720	2588	2589	4721	798	4030	672	2212	5450	4657	4031	1295	4029	673	2212	5449	1287	4718	670
Cell Wall and Capsule_Gram-Negative cell wall components		1408	5165	5156	4952	731	4382	5164	5163	1409	1337	1338	1335	1340	4000	1392	3091	1085	3290	4005	5532	5535	266	4007	3264	2149	3999	4006	249	4002	111	1393	3051	755	1394	112	267	3998	4001	2840	651	2836	5055	2574	2838	2837	2842	2835	2837
Cell Wall and Capsule_Cell Wall and Capsule - no subcategory		2175	1383	1046	3008	3606	5239	744	1013	2552	3986	3758	2176	305	5503	3603	3420	4973	4657	669	4656	5453	3994	3977	4657	1389	1669	440	1125	977	2503	2202	5237	5238	5237	1383	1744	5304	2029	1046	3008	3606	5239	2028	524	2027	2176	175	372
Cell Wall and Capsule_Gram-Positive cell wall components		2610
Virulence Disease and Defense_Adhesion		4599	4597	4600	4603	4601	4602
Virulence Disease and Defense_Bacteriocins ribosomally synthesized antibacterial peptides		5508	5510	5511	5509	2913	2909	2910	2911	2913	2914	2915	2912	2916
Virulence Disease and Defense_Resistance to antibiotics and toxic compounds		2626	2629	2625	2628	2627	1505	1745	1838	1836	1837	1839	2778	4606	5147	2776	4604	412	586	4304	2280	200	413	2279	4197	1859	4884	882	1527	2370	2369	2371	5013	5014	5015	658	658	658	1525	1525	4628	2804	3854	3846	1268	1266	776	2210	1267
Virulence Disease and Defense_Invasion and intracellular resistance		4151	4150	4149	4982	5020	4152	4991	1067	4990	880	174	3237	928	1621	1620	1622
Potassium metabolism_Potassium metabolism - no subcategory		825	4159	2105	824	563	960	5228	4164	4162	4677	104	4112	4112	4792	4792	103	823	4160	822	579	4113	4157	4112	4792	4164	103	4161	4162
Miscellaneous_Plant-Prokaryote DOE project		2658	478	1868	5244	5236	2657	5245	480	5238	249	4245	1324
Miscellaneous_Miscellaneous - no subcategory		751	3621	896	5506	4465	4464	124	2677	3828	3908	2915	2029	885	4046	2844	886	4047	2828	4620	1252	1252	3049	591	3995	2121	1924	2120	590	2101	1116	514	2548
Phages Prophages Transposable elements Plasmids_Phages Prophages		5051	1433	273	2453	1171	1456	2452	3191	1172	1458	2450	2763	3189	2473	1169	2458	3194	2273	3195	1167	2454	2460	3196	2467	703	704	1187	1474	3173	5066	1176	1464	3183	1178	1177	1179	1180	1182	1185	1466	1468	1469	1471	1472	3175	3176	3178	3179
Membrane Transport_Protein secretion system Type II		171	167	168	166	170	163
Membrane Transport_ABC transporters		2045	2042	2044	2043	2046	945	949	948	950	947	2108	2742	2109	2741	2106	2107	540	2110	4290	4294	4289	4286	4288	4287	4373	4370	4371	994	4372	4375
Membrane Transport_Protein secretion system Type VII (Chaperone/Usher pathway CU)		28	32	33	30	4385	5514	29	235	238	234	236	239	237	240	5492	5491	5494	5495	5493	5541	5542	5544	5540	5543	641	640	635	642	636	638	31	639	637
Membrane Transport_Protein translocation across cytoplasmic membrane		3281	4299	4781	4779	4782	736	4780
Membrane Transport_Protein secretion system Type I		3298	3300	2793	3299	5121
Membrane Transport_Cation transporters		4538	4754	776	2210	4536	5349	1517	4312	2510	2508	3358	1516	2511	1519	1518	1515	2509	412	586	4304	2280
Membrane Transport_Protein secretion system Type III		3465	5187	3467	3468	3475	5188	3463	3474	3566	2365	1707	3496	3473	1712	1705	3470	1714	3490	1718	3486	1688	3481	3490	3483	3485	3477	1702	3498	3494	1711	3493	1713	3492	1700	3482	1716	3488	3499	1717	3487	1715	3489	3476	1710	3495	1689	3497	3471
Membrane Transport_Uni- Sym- and Antiporters		4321	829	3139	1750	48	5036	49
Membrane Transport_Membrane Transport - no subcategory		2947	2949	2950	2948	3359	3363	3360	3362	3361	3715	2511	2510	3714	3716	2508	2509	3713	1378	2100	868	682	871	872	870	3824	869	538	866	3529	2713	867	3825	3859
Membrane Transport_TRAP transporters		3842	3843	3841	4429	4428	4430
Membrane Transport_Protein secretion system Type VI		333	316	320	317	315	313	330	319	340	341	3261	321	329	338	328	314
Membrane Transport_Protein secretion system Type VIII (Extracellular nucleation/precipitation pathway ENP)		1305	1306	1311	1309	1310	1304	1303
Membrane Transport_Protein and nucleoprotein secretion system Type IV		171	4200	4203	4145	4198	4202	170	4201	3743	4145	172	226	4205	4204	5601	5618	5616	5627	5605	5621	5598	5597	5604	5608	5626	5600	5611	5628	5593	5603	5609	5614	5602	5596	5613	5599	5612	5620	5607	5622	5619	5610	5606	5623	5595	5617	5615	5601
Iron acquisition and metabolism_Siderophores		3346	3347	3348	3345	3344	684	687	689	692	694	685	682	691	686	681	697	690	228	231	229	230
Iron acquisition and metabolism_Iron acquisition and metabolism - no subcategory		1634	2100	5466	3005	3004
RNA Metabolism_RNA processing and modification		5040	115	1415	3263	1359	2082	3967	2747	3573	2916	112	107	110	195	111	2202	109	3885	114	108	5476	112	5238	4238	4237	781	996	5250	718	2056	4917	5231	4064	5365	3161	1357	3121	5521	4508	3238	3239	3738	959	3982	3754	2928	3245	3594
RNA Metabolism_Transcription		3888	3231	3526	3233	3234	3232	4008	4295	2374	4118	4991	4506	1067	4990	495	4219	3984	4715	4985	1391	717	4783	3971	3970	279	4218	5249	3120
RNA Metabolism_RNA Metabolism - no subcategory		4641
Nucleosides and Nucleotides_Pyrimidines		4025	2114	3617	5488	5287	3558	2617	3098	2618	1373	1080	4774	1109	5490	42	582	4933	2690	3062	3061	2064	5353	1200	77	4495	5352	78	3062	1332
Nucleosides and Nucleotides_Purines		5016	5017	2909	2153	624	2288	3065	3050	1410	3064	5017	3145	623	3145	2976	2977	2974	614	4376	4513	1727	4646	5133	614	4376	4513	3075	5248	3076	169	202	1410	3066	578	568	5287	3098	574	575	61	769	2495	5490	42	582	4933	1763	373
Nucleosides and Nucleotides_Nucleosides and Nucleotides - no subcategory		3387	3389	5343	2812	3390	5342	3388	2813	492	248	247	5490	247
Nucleosides and Nucleotides_Detoxification		3559	2892	2207	3858	3038	2602	2832	5007	4493	4206	3621	1579	1413	163	4493	3530	2875	3747	4765	5477	5505
Protein Metabolism_Protein folding		3286	13	767	14	5206	5207	13	767	3115	14	1264	319	340	341	3261	3114	3286	572	1263	3867	2184	706	2777	4605	4806	3675	5199	111	535	4159	4707	4179	58	4157	626	5281
Protein Metabolism_Selenoproteins		1633	1894	4852	5155	4441	603	4440	1575
Protein Metabolism_Protein biosynthesis		5371	2658	55	2322	2063	1075	4110	1620	3969	3968	4120	1110	5275	3966	4130	4126	5277	4134	52	4152	4036	4129	4119	4130	4139	4144	3279	4137	5277	4151	256	257	3886	4121	4407	4406	3413	1210	4009	3266	1888	4193	5412	3278	115	2202	1949	3263
Protein Metabolism_Protein processing and modification		5224	5213	5214	3529	996	4152	4126	1336	5294	1567	775	56	3618	3162	56	4159	3451	2734	5443	3453	3454	3807	3434	3452	3450	1608
Protein Metabolism_Protein degradation		5329	5328	4062	4323	1077	1826	1828	990	5419	5419	3111	3695	1199	5373	744	1013	2552	3986	2176	4790	372	5037	532	1212	4919	530	4920	533	990	5500	532	4032	1064	1212	4041	4040	319	340	341	3261	4920	533	1063	4038	530	4919
Cell Division and Cell Cycle_Cell Division and Cell Cycle - no subcategory		1122	1121	1124	1123	1120	3885	2202	3885	3888	3887	3886	77	78	2193	148	2218	153	5576	4066	147	1084	4065	2194	5575	3218	747	3534	159	4921	158	4068	4067	157	145	2195	3697	2983	2098	2099	2097
Motility and Chemotaxis_Motility and Chemotaxis - no subcategory		2852	2335	2398	2698	2332	3894	2333	4375	2330	2397	2391	5085	2336	3817	3893	4305	5446	1966	2331
Motility and Chemotaxis_Flagellar motility in Prokaryota		3888	2396	2380	1354	2392	2402	2400	1348	2390	1347	2378	3338	1352	1346	2328	2388	2373	1345	2381	1349	1351	2341	1353	1343	1344	2398	2326	1350	1341	4008	2337	2394	1355	2393	2327	2399	2401	2395	2340	2397	2338	2391	1342	2374	2382	2397	1351	2852
Regulation and Cell signaling_Regulation and Cell signaling - no subcategory		2801	114	2802	2800	286	2403	2850	4173	4168	1173	530	3878	4739	568	3856	3241	1726	3927	1841	3917	1798	2974	4959	3770	705	739	358	2979	3639	3647	1965	2873	807	3514	4705	4767	301	888	2816	4061	5418	4173	4922	3849	1217	4882	4881	1774
Regulation and Cell signaling_Quorum sensing and biofilm formation		4896	4900	4899	4897	4903	3402	4904	4901	4902
Regulation and Cell signaling_Regulation of virulence		2364	2363	3566	3565	3564	2365	2034	2035
Regulation and Cell signaling_Programmed Cell Death and Toxin-antitoxin Systems		2689	2663	3976	5136	2688	5138	2690	2681	5137	5551	1870	5341	5624	3663	1871	4285	5340	4235	5550	4236	5625	3664	3562	4284
Secondary Metabolism_Plant Hormones		2090	2087	2089	2088
DNA Metabolism_DNA repair		3244	3889	3511	4909	5240	2364	1589	5112	926	828	2203	953	4647	4194	3405	2877	1606	3417	3416	3511	4909	3417	3418	3416	3627	3628	468	2795	5094	4491	2414	369	2413	467	5009	4236	5587	5114	2794	502	5500	3077	3289	1156	1331	1439	3210	1422
DNA Metabolism_CRISPs		3543	3542	3548	3545	3546	3547	3544
DNA Metabolism_DNA Metabolism - no subcategory		5436	5438	5437	5436	417	5438	5437	2708	2923	3217	4524	4557	418	1375	4782	5483	5011	1111	1124	4083	1122	534	1626	1123
DNA Metabolism_DNA replication		4106	1576	2075	4628	2804	3854	3846
DNA Metabolism_DNA recombination		2310	2309	2304	2303
DNA Metabolism_DNA uptake competence		4326	570	571	1576	569
Fatty Acids Lipids and Isoprenoids_Phospholipids		942	1314	2103	1891	2113	4071	5383	3883	3884	497	3250	4460	4912	2819	2068	5229	5092	3782	4438	2820	3845	4807	5093	2363	2821	942	1314	2103	264	4246	1369	3480	1365	4888	615	3055	3567	3929
Fatty Acids Lipids and Isoprenoids_Triacylglycerols		4764	4760
Fatty Acids Lipids and Isoprenoids_Fatty acids		1366	1211	1368	2678	3003	274	2927	2053	3157	4076	4077	1370	2914	4311	1369	3480	477	1367	269	88	91	83	84	85	87	1647	90	81	82	83	2937	4789	1640	2199	2937	4789	2938	3646	4788	2937	4789	548
Fatty Acids Lipids and Isoprenoids_Fatty Acids Lipids and Isoprenoids - no subcategory		1009	2937	4789	2937	4789	2938	3646	4788	2937	4789	2938	3646	4788	3520
Fatty Acids Lipids and Isoprenoids_Isoprenoids		501	3992	501	263	501	501	501	59	2150	3532	2938	3646	4788	500	261	263	3094	3671	501	3533	501	3992	263	501	501	261	59	3094	2150	3532	3533	500	3671	501
Nitrogen Metabolism_Nitrogen Metabolism - no subcategory		609	3930	607	604	618	612	606	605	613	617	615	3055	3567	3929	5283	3430	5249	1052	3431	3432	1051	1905	2132	1903	2134	2808	2786	2784	2785	5145	1908	2129	5148	2790	2136	3042	2787	4184	5146	2788	5143	2789	4186	1907	2130	1906	2131	5144
Nitrogen Metabolism_Denitrification		1905	2132	1908	2129	1907	2130	1906	2131
Dormancy and Sporulation_Dormancy and Sporulation - no subcategory		1210	1215	2896	2156
Respiration_ATP synthases		4662	4666	4664	4665	4663	4668	4661	4660
Respiration_Electron accepting reactions		1677	1678	1681	1680	1679	4618	4617	4616	4615	2784	4614	709	1806	4613	5181	861	2167	862	2168	1079	422	423	1078	521	520	522	523	5176	5177	5173	5174	2554	3128	1007	3126	5466	2553	1203	3059	3813	1091	1807	1089	1809	1811	3103	5178	2555
Respiration_Electron donating reactions		2860	2859	2861	2857	2863	2866	2868	2862	2858	2865	2864	2867	2869	2867	3451	1849	3453	3808	3454	3807	3434	3452	3450	5221	854	5222	852	851	5220	853	5223	1753	1758	1754	1755	1757	1756	1278	201	1011	2179	2672	2821	2819	701	4249	4939	2820
Respiration_Respiration - no subcategory		5103	1924	4910	4744	519	4853	3448	3455	3443	4852	3442	1892	3446	3445	1893	4851	4850	1894	3444	3441	4849	2184	2776	4604	2781	4609	2782	4610	2779	4607	4806	2776	4604	2783	4611	2778	4606	5147	2777	4605	2780	4608	5199	3113	1512	5330	1521	2096
Respiration_Sodium Ion-Coupled Energetics		66	890	4045	65	4044	64	892	4043	893	4042
Stress Response_Osmotic stress		2060	2068	2066	2062	1214	4394	2526	5480	4913	2668	2666	2669	2667	1315	1962	5456	1318	1317	1802	3391	3393	44	100	1037	3392
Stress Response_Oxidative stress		5286	5285	2683	1749	5130	1012	1733	307	4442	3915	3804	306	2894	2895	1139	1570	1396	1565	4327	3387	4462	1023	1334	3135	3387	1731	2299	4462	1023	4465	1334	4936	4878	1184	1738	4612	1729	1600	4936	4276	3739	3403	5127	966	5128	476	4878	1184
Stress Response_Cold shock		2419	2420	1495	1062	4399	732	2220
Stress Response_Heat shock		3756	13	767	3739	14	3738	3294	3748	3286	4295	3163	4210	3747	4080	4496	3945
Stress Response_Detoxification		4181	2999	2915	1898	1945	1948	1947	1946	2707	1968	1969
Stress Response_Stress Response - no subcategory		3135	2008	4319	1997	4320	2344	713	2037	2041	2036	2039	2038	2040	129	4655	5246	5247	5243	5245	5242	5244	3412	699	1818	2201	5445	4033	1819	4032	400	3135	5127	1837	678	5507
Stress Response_Periplasmic Stress		111	3233	4041	267	265	3232	4040	249
Metabolism of Aromatic Compounds_Peripheral pathways for catabolism of aromatic compounds		1650	1649	3766	2113	1944	2686
Metabolism of Aromatic Compounds_Metabolism of central aromatic intermediates		2685	2682	2684	2686	2683	387	1246	1255	1253	1250	1252	1250	1247	1248	1251	1257	1256	2826	1258	1255	1251	1253	1252
Metabolism of Aromatic Compounds_Metabolism of Aromatic Compounds - no subcategory		1247	1246	1252	2685	2682	2686	2683	387
Amino Acids and Derivatives_Glutamine glutamate aspartate asparagine; ammonia assimilation		1571	1602	3750	4328	5399	4674	702	1128	1880	1935	2874	3384	2170	4966	792	1843	4020	4820	3041	3283	4021	1577	2170	1083	1134	5202	3640	5417	1577	2170	2170	4820	772	5151	770	771	792	4511	773
Amino Acids and Derivatives_Histidine Metabolism		2570	2572	2569	2567	2568	2571	2572	2565	2566	2568
Amino Acids and Derivatives_Arginine; urea cycle polyamines		1781	1782	5357	4054	5355	622	5360	5358	5364	5361	1781	1782	5357	1029	1030	1403	5166	818	3761	247	198	1934	622	5360	817	197	1398	3729	1402	1814	3720	5167	5169	199	1031	1028	1397	1781	1782	5357	1041	2900	1582	2908	1584	5166	818	3761
Amino Acids and Derivatives_Lysine threonine methionine and cysteine		289	601	3733	4459	5046	3	5028	4769	5035	2985	2998	3402	4935	2	4929	287	600	4928	3827	247	288	602	4767	4927	1136	3925	3926	4469	1049	3046	253	4748	2917	4260	3052	4252	2907	3638	75	2	4929	5074	4175	1995	287	600	289	601
Amino Acids and Derivatives_Amino Acids and Derivatives - no subcategory		4024	4025
Amino Acids and Derivatives_Branched-chain amino acids		131	386	134	4700	1136	133	4421	3926	132	385	4706	4702	139	4577	4698	4251	4701	1083	1134	140	4576	4699	135	131	386	132	385	134	4700	138	133
Amino Acids and Derivatives_Aromatic amino acids and derivatives		1106	4654	884	1635	3271	2033	4198	2933	1649	4199	4104	1650	5504	459	1106	4654	3268	3270	884	1635	3271	3268	4198	2933	1649	4199	4104	1531	1650	459	3270	2570	695	2087	1371	2090	2087	2089	2088	2086	2088	693	2206	4176	1531	3268	3270	3268
Amino Acids and Derivatives_Proline and 4-hydroxyproline		456	379	1577	2170	378	378	3744	456	1674	1281	1278	2233	5161	1278	1278	474
Amino Acids and Derivatives_Alanine serine and glycine		4470	3133	4469	1049	4700	3113	4421	2178	5105	3120	3598	3114	3116	4705	3117	3118	1667	1299	3699	2711	5499	2711	5499	3133	1105	3688	3687	3596	3053	185	3689	5282	2208	2709	3582	3922	2711	5499	2208	2709	3582	3922	3133	3926	3581	3650	3921	4369
Sulfur Metabolism_Inorganic sulfur assimilation		4154	4153	1229	2523	4155	3156	4910	2154	3537	3002	5289	3000	3001	3539	3551	3538	3552	2984	2999	3553	4887	1521	2096	2814
Sulfur Metabolism_Sulfur Metabolism - no subcategory		2014	2030	4959	708	3054	476	707	1080
Sulfur Metabolism_Organic sulfur assimilation		2370	2369	2372	3827	1604	1662	4928
Phosphorus Metabolism_Phosphorus Metabolism - no subcategory		470	4651	4649	4650	4648	4248	4652	3066	471	1788	4651	4650	3067	3530	4711	4648	1787	3066	4318	779	1283	779	1283	5036	471	4711	5301	470	4649	4248	4652	4960	4711	3066	3067	3530	4711	5157	286	5158	5159	505	510	508	504	511	507	506
Carbohydrates_Central carbohydrate metabolism		1221	1733	4438	3782	3782	306	1995	1959	2958	1228	5140	3782	2882	3924	2113	5139	183	1050	5141	3248	185	1396	184	2883	5282	2208	2709	3582	3922	4700	2208	2709	3582	3922	4421	2178	5105	2179	3581	3650	3921	4369	4591	4051	4052	849	190	5030
Carbohydrates_Aminosugars		798	796	1595	798	794	798	793	22	275	802	795
Carbohydrates_Di- and oligosaccharides		1882	4258	2346	1883	1881	4257	2345	4889	5172	5171	5170	4420	5089	1882	4231	5082	5085	4254	556	898	2383	1799	4232	4234	475	5086	5081	5087	1377	1377	2172	5345	2991	5348	5087	4334	1594	1598	3684	2670	1596	465	4554	1599	901	2583	2695	5171
Carbohydrates_One-carbon Metabolism		3321	3320	4051	4052	3133	853	5223	2070	854	5222	849	5173	4935	632	3557	3698	4215	632	2938	3646	4788	858	2938	3646	4788	5030	885	1770	1771	857	615	3055	3567	3929	2122	3698	632	4935	632
Carbohydrates_Organic acids		62	728	63	727	805	807	806	804	429	760	431	433	190	2070	434	432	431	433	190	190	2070	434	432	2070	608	3517	3931	609	3930	607	1672	2296	615	3055	3567	3929	4451	4452	4453	2672	74	720	724	719	62	728	63	727
Carbohydrates_Fermentation		1891	2113	4071	5383	2937	4789	984	1099	3243	3923	4946	2113	2938	3646	4788	1991	1891	2113	4071	5383	2113	1100	985	1096	4947	221	984	1099	3243	3923	4946	4954	2882	3924	2883	139	4577	4698	140	4576	4699	1991	2113	2883	2882	3924	2937	4789
Carbohydrates_Sugar alcohols		4281	2817	4460	4282	4912	2819	4244	4283	4245	4279	2820	2818	4246	4913	4280	2989	2990	4941	4443	4444	4443	4445	3936	4890	2545	2537	2541	2542	2530	2531	2535	2547	2542	2532	2540	2533	2528	2538	2544	2546	2525	2527	2529	2534	2883	2543	2526	5317
Carbohydrates_Carbohydrates - no subcategory		4457	3931	3568	3569	4457	3412	1553	1567	1563	1560	1558	1556	1568	1562	2646	2645	2653	2654	2644	2642	2650	2643	2652
Carbohydrates_Polysaccharides		4559	4563	4564	4562	4560	4561	4232	4256	4231	4258	4254	1881	4257	4255	5085
Carbohydrates_Monosaccharides		2577	2598	672	2212	5450	671	2213	5451	2602	673	2212	5449	670	2214	4545	5452	1769	2578	2600	4895	2578	2600	4570	4571	4573	2712	4569	4568	4230	4266	201	1011	4348	5379	4264	5380	4396	2575	5378	3832	5377	4265	5382	300	3515	2989	2990	4941
Cofactors Vitamins Prosthetic Groups Pigments_Biotin_Biotin synthesis cluster		4227	4974	919	4974	921	923	1800	4226	1640	2199	920	922	2938	3646	4788	4454
Cofactors Vitamins Prosthetic Groups Pigments_Biotin_Biotin biosynthesis		4974	919	4974	921	4226	923	1800	1640	2199	920	922	2938	3646	4788
Cofactors Vitamins Prosthetic Groups Pigments_Biotin_Biotin biosynthesis Experimental		4227	4228	919	921	4226	923	1800	920	922
Cofactors Vitamins Prosthetic Groups Pigments_Cofactors Vitamins Prosthetic Groups Pigments - no subcategory_Thiamin biosynthesis		5003	503	5001	125	503	496	500	127	1382	3118	5004	5000	2648	126	5002
Cofactors Vitamins Prosthetic Groups Pigments_Quinone cofactors_Menaquinone and Phylloquinone Biosynthesis		2848	2847	2843	4776	4776	2846	2845	4918	2844
Cofactors Vitamins Prosthetic Groups Pigments_Quinone cofactors_Ubiquinone Biosynthesis		3694	4778	4776	5091	2903	3523	5090	782	3692	4786	4777	4785
Cofactors Vitamins Prosthetic Groups Pigments_Quinone cofactors_Menaquinone and Phylloquinone Biosynthesis -- gjo		2848	2847	2843	4776	2846	2845	4918	2844
Cofactors Vitamins Prosthetic Groups Pigments_Quinone cofactors_Ubiquinone Biosynthesis - gjo		3694	4778	4776	5091	2903	3523	5090	782	3692	4786	4777	4785
Cofactors Vitamins Prosthetic Groups Pigments_Tetrapyrroles_Cobalamin synthesis		752	2521	2512	2507	2516	2547	2513	1382	2514	2506	2515	2517	2504	2522	2081	751	2520	2505	2523
Cofactors Vitamins Prosthetic Groups Pigments_Tetrapyrroles_Heme and Siroheme Biosynthesis		2969	3009	4736	241	4187	435	3748	4793	4815	2147	4737	4187	576	5008	4187
Cofactors Vitamins Prosthetic Groups Pigments_Tetrapyrroles_Coenzyme B12 biosynthesis		752	2519	2510	2521	2512	2542	2507	2508	2516	2518	1629	2547	4187	2513	2509	246	4965	2514	2506	1627	2515	2517	2504	2522	2081	2511	751	2520	2505	2523
Cofactors Vitamins Prosthetic Groups Pigments_Riboflavin FMN FAD_Riboflavin FMN and FAD metabolism in plants		54	2310	2825	2830	1722	3418	494	4751	493	3967	54	2069	2928	1723	493	3869
Cofactors Vitamins Prosthetic Groups Pigments_Riboflavin FMN FAD_riboflavin to FAD		54	1723	54	3869
Cofactors Vitamins Prosthetic Groups Pigments_Riboflavin FMN FAD_Flavodoxin		3572	810	3677	4672
Cofactors Vitamins Prosthetic Groups Pigments_Riboflavin FMN FAD_Riboflavin FMN and FAD metabolism		54	494	4751	493	54	2069	1723	493	3869
Cofactors Vitamins Prosthetic Groups Pigments_Pyridoxine_Pyridoxin (Vitamin B6) Biosynthesis		2994	1299	3699	110	195	816	1746	2918	3158	1748	2993	3710	1105	500	1565
Cofactors Vitamins Prosthetic Groups Pigments_NAD and NADP_NAD and NADP cofactor biosynthesis global		880	1072	4532	4708	3858	5501	5107	881	4709	753	695	2314	1139	5501	3288	174	3418	3418	1590	1591	3237	1570	5501
Cofactors Vitamins Prosthetic Groups Pigments_Folate and pterines_Folate biosynthesis cluster		3978	278	202	213	3981	2703	214	217	3882
Cofactors Vitamins Prosthetic Groups Pigments_Folate and pterines_Molybdenum cofactor biosynthesis		909	932	934	4803	933	2703	930	4802	987	908	905	988	2069	907	931	905	8
Cofactors Vitamins Prosthetic Groups Pigments_Folate and pterines_Folate Biosynthesis		1371	2913	3978	2311	3698	106	2913	2703	2206	3617	217	3882	4176
Cofactors Vitamins Prosthetic Groups Pigments_Folate and pterines_5-FCL-like protein		1891	2113	4071	5383	106	3133	3065	854	5222	4935	185	2648	2122	1416	1485	3698	183	496	632	5017	1382	184	5004
Cofactors Vitamins Prosthetic Groups Pigments_Lipoic acid_Lipoic acid metabolism		743	741	5497	5498	737
Cofactors Vitamins Prosthetic Groups Pigments_Coenzyme A_Coenzyme A Biosynthesis cluster		216	214	213
Cofactors Vitamins Prosthetic Groups Pigments_Coenzyme A_Coenzyme A Biosynthesis		4079	216	4975	168	213	513	3153	4487	4706	4492	4492	214
Cell Wall and Capsule_Capsular and extracellular polysacchrides_dTDP-rhamnose synthesis		2590	2586	2591	4720	2588	2589	4721
Cell Wall and Capsule_Capsular and extracellular polysacchrides_Capsular heptose biosynthesis		3948	366	2604	2603	2588	290
Cell Wall and Capsule_Capsular and extracellular polysacchrides_YjbEFGH Locus Involved in Exopolysaccharide Production		5076	5079	5077	5078
Cell Wall and Capsule_Capsular and extracellular polysacchrides_Capsular Polysaccharides Biosynthesis and Assembly		901	2613	2611	2615	2580	2582	4474	2612
Cell Wall and Capsule_Capsular and extracellular polysacchrides_Rhamnose containing glycans		901	2583	2590	2591	4720	2588	2589	4721
Cell Wall and Capsule_Capsular and extracellular polysacchrides_Sialic Acid Metabolism		798	4030	672	2212	5450	4657	4031	1295	4029	673	2212	5449	1287	4718	670	2214	4545	5452	4026	1294	795	669	4656	5453	796	671	2213	5451	1293	798	1290	4028	4027	798	3977	4657	1285	3152
Cell Wall and Capsule_Capsular and extracellular polysacchrides_Colanic acid biosynthesis		2602	2594	2605	2601	2608	2609	2613	2606	2607	2611	2604	2595	2603	2597	2596	2612
Cell Wall and Capsule_Gram-Negative cell wall components_Lipid A modifications		1408	5165	5156	4952	731	4382	5164	5163	1409
Cell Wall and Capsule_Gram-Negative cell wall components_Peptidoglycan lipid II flippase		1337	1338	1335	1340
Cell Wall and Capsule_Gram-Negative cell wall components_Lipopolysaccharide assembly		4000	1392	3091	1085	3290	4005	5532	5535	266	4007	3264	2149	3999	4006	249	4002	111	1393	3051	755	1394	112	267	3998	4001
Cell Wall and Capsule_Gram-Negative cell wall components_Lipid A-Ara4N pathway ( Polymyxin resistance )		2840	651	2836	5055	2574	2838	2837	2842	2835	2837	2839	2833	2841
Cell Wall and Capsule_Gram-Negative cell wall components_Inner membrane protein YhjD and conserved cluster involved in LPS biosynthesis		4349	4341	4342	4345	4344	4346
Cell Wall and Capsule_Gram-Negative cell wall components_KDO2-Lipid A biosynthesis		268	3429	4003	2580	2582	160	1112	901	4007	1323	2953	2142	4004	2573	4717	4006	1114	2297	270	4474	755	1117	625	271	1113
Cell Wall and Capsule_Gram-Negative cell wall components_LOS core oligosaccharide biosynthesis		3948	4478	4484	4482	4475	838	4476	4477	4473	3876	4467	4479	4481	366	4471	290	4474	4480	4472	4483	3876
Cell Wall and Capsule_Gram-Negative cell wall components_Lipoprotein sorting system		1392	1393	2149	1394	1085
Cell Wall and Capsule_Cell Wall and Capsule - no subcategory_Murein Hydrolases		2175	1383	1046	3008	3606	5239	744	1013	2552	3986	3758	2176	305	5503	3603	3420
Cell Wall and Capsule_Cell Wall and Capsule - no subcategory_UDP-N-acetylmuramate from Fructose-6-phosphate Biosynthesis		4973	4657	669	4656	5453	3994	3977	4657
Cell Wall and Capsule_Cell Wall and Capsule - no subcategory_Peptidoglycan Crosslinking of Peptide Stems		1389	1669	440	1125	977	2503
Cell Wall and Capsule_Cell Wall and Capsule - no subcategory_YjeE		2202	5237	5238	5237
Cell Wall and Capsule_Cell Wall and Capsule - no subcategory_Recycling of Peptidoglycan Amino Sugars		1383	1744
Cell Wall and Capsule_Cell Wall and Capsule - no subcategory_Recycling of Peptidoglycan Amino Acids		5304	2029	1046	3008	3606	5239	2028	524	2027	2176	175	372
Cell Wall and Capsule_Cell Wall and Capsule - no subcategory_Peptidoglycan Biosynthesis		4657	149	4014	744	1013	2552	3986	148	2218	4973	3104	4820	746	3994	448	3420	152	154	747	150	4966	155	748	2324	156	151	4657	226	4205	2673
Cell Wall and Capsule_Cell Wall and Capsule - no subcategory_Peptidoglycan biosynthesis--gjo		5304	155	152	149	156	448	150
Cell Wall and Capsule_Gram-Positive cell wall components_Teichuronic acid biosynthesis		2610
Virulence Disease and Defense_Adhesion_Mediator of hyperadherence YidE in Enterobacteria and its conserved region		4599	4597	4600	4603	4601	4602
Virulence Disease and Defense_Bacteriocins ribosomally synthesized antibacterial peptides_Tolerance to colicin E2		5508	5510	5511	5509
Virulence Disease and Defense_Bacteriocins ribosomally synthesized antibacterial peptides_Colicin V and Bacteriocin Production Cluster		2913	2909	2910	2911	2913	2914	2915	2912	2916
Virulence Disease and Defense_Resistance to antibiotics and toxic compounds_The mdtABCD multidrug resistance cluster		2626	2629	2625	2628	2627
Virulence Disease and Defense_Resistance to antibiotics and toxic compounds_Lysozyme inhibitors		1505	1745
Virulence Disease and Defense_Resistance to antibiotics and toxic compounds_Multiple Antibiotic Resistance MAR locus		1838	1836	1837	1839
Virulence Disease and Defense_Resistance to antibiotics and toxic compounds_Copper homeostasis		2778	4606	5147	2776	4604	412	586	4304	2280	200	413	2279
Virulence Disease and Defense_Resistance to antibiotics and toxic compounds_Bile hydrolysis		4197	1859
Virulence Disease and Defense_Resistance to antibiotics and toxic compounds_Cobalt-zinc-cadmium resistance		4884	882	1527
Virulence Disease and Defense_Resistance to antibiotics and toxic compounds_Adaptation to d-cysteine		2370	2369	2371
Virulence Disease and Defense_Resistance to antibiotics and toxic compounds_Zinc resistance		5013	5014	5015
Virulence Disease and Defense_Resistance to antibiotics and toxic compounds_Mercuric reductase		658	658
Virulence Disease and Defense_Resistance to antibiotics and toxic compounds_Mercury resistance operon		658
Virulence Disease and Defense_Resistance to antibiotics and toxic compounds_Aminoglycoside adenylyltransferases		1525	1525
Virulence Disease and Defense_Resistance to antibiotics and toxic compounds_Resistance to fluoroquinolones		4628	2804	3854	3846
Virulence Disease and Defense_Resistance to antibiotics and toxic compounds_Copper homeostasis_ copper tolerance		1268	1266	776	2210	1267	775	2319	1269	5200
Virulence Disease and Defense_Resistance to antibiotics and toxic compounds_Beta-lactamase		3039
Virulence Disease and Defense_Resistance to antibiotics and toxic compounds_Multidrug Resistance Efflux Pumps		2679	4090	408	1722	561	4087	409	559	3044	4091	450	1321	2025	1059	560	1058	3859
Virulence Disease and Defense_Invasion and intracellular resistance_Mycobacterium virulence operon involved in protein synthesis (SSU ribosomal proteins)		4151	4150	4149	4982	5020	4152
Virulence Disease and Defense_Invasion and intracellular resistance_Mycobacterium virulence operon involved in DNA transcription		4991	1067	4990
Virulence Disease and Defense_Invasion and intracellular resistance_Mycobacterium virulence operon possibly involved in quinolinate biosynthesis		880	174	3237
Virulence Disease and Defense_Invasion and intracellular resistance_Listeria surface proteins_ Internalin-like proteins		928
Virulence Disease and Defense_Invasion and intracellular resistance_Mycobacterium virulence operon involved in protein synthesis (LSU ribosomal proteins)		1621	1620	1622
Potassium metabolism_Potassium metabolism - no subcategory_Potassium homeostasis		825	4159	2105	824	563	960	5228	4164	4162	4677	104	4112	4112	4792	4792	103	823	4160	822	579	4113	4157
Potassium metabolism_Potassium metabolism - no subcategory_Hyperosmotic potassium uptake		4112	4792
Potassium metabolism_Potassium metabolism - no subcategory_Glutathione-regulated potassium-efflux system and associated functions		4164	103	4161	4162
Miscellaneous_Plant-Prokaryote DOE project_Scaffold proteins for [4Fe-4S] cluster assembly (MRP family)		2658	478	1868	5244	5236	2657	5245	480	5238	249
Miscellaneous_Plant-Prokaryote DOE project_Single-Rhodanese-domain proteins		4245	1324
Miscellaneous_Miscellaneous - no subcategory_Phosphoglycerate mutase protein family		751	3621	896	5506	4465	4464
Miscellaneous_Miscellaneous - no subcategory_DedA family of inner membrane proteins		124	2677	3828	3908	2915
Miscellaneous_Miscellaneous - no subcategory_Muconate lactonizing enzyme family		2029	885	4046	2844	886	4047	2828	4620
Miscellaneous_Miscellaneous - no subcategory_Aromatic dioxygenase mess		1252
Miscellaneous_Miscellaneous - no subcategory_Dioxygenases (EC 1.13.11.-)		1252
Miscellaneous_Miscellaneous - no subcategory_Broadly distributed proteins not in subsystems		3049	591	3995	2121	1924	2120	590	2101	1116	514	2548
Phages Prophages Transposable elements Plasmids_Phages Prophages_Phage baseplate proteins		5051
Phages Prophages Transposable elements Plasmids_Phages Prophages_Phage replication		1433	273
Phages Prophages Transposable elements Plasmids_Phages Prophages_Phage packaging machinery		2453	1171	1456	2452	3191	1172	1458	2450	2763	3189	2473
Phages Prophages Transposable elements Plasmids_Phages Prophages_Phage lysis modules		1169	2458	3194	2273	3195	1167	2454	2460	3196
Phages Prophages Transposable elements Plasmids_Phages Prophages_Phage DNA synthesis		2467
Phages Prophages Transposable elements Plasmids_Phages Prophages_IbrA and IbrB_ co-activators of prophage gene expression		703	704
Phages Prophages Transposable elements Plasmids_Phages Prophages_Phage tail proteins		1187	1474	3173	5066	1176	1464	3183	1178	1177	1179	1180	1182	1185	1466	1468	1469	1471	1472	3175	3176	3178	3179	3181	3180	2440	2437	1181	1470	3177	1186	3174	2438	5062
Phages Prophages Transposable elements Plasmids_Phages Prophages_Phage tail proteins 2		1187	1474	3173	5066	1176	1464	3183	1178	1177	1179	1180	1182	1185	1466	1468	1469	1471	1472	3175	3176	3178	3179	3181	3180	1181	1470	3177	1186	3174	2438	5062
Phages Prophages Transposable elements Plasmids_Phages Prophages_Phage capsid proteins		1459	1463	3184	3188	3190	1461	2448	3186
Phages Prophages Transposable elements Plasmids_Phages Prophages_Phage tail fiber proteins		1188	1190	1475	1478	2266	2771	3169	3170	3172	1191	1192	1450	1479	2430	2431	2770	3168
Membrane Transport_Protein secretion system Type II_CBSS-562.2.peg.633		171	167	168	166	170	163
Membrane Transport_ABC transporters_Peptide ABC transport system Sap		2045	2042	2044	2043	2046
Membrane Transport_ABC transporters_ATP-dependent efflux pump transporter Ybh		945	949	948	950	947
Membrane Transport_ABC transporters_ABC transporter oligopeptide (TC 3.A.1.5.1)		2108	2742	2109	2741	2106	2107	540	2110
Membrane Transport_ABC transporters_ABC transporter branched-chain amino acid (TC 3.A.1.4.1)		4290	4294	4289	4286	4288	4287
Membrane Transport_ABC transporters_ABC transporter dipeptide (TC 3.A.1.5.2)		4373	4370	4371	994	4372	4375
Membrane Transport_Protein secretion system Type VII (Chaperone/Usher pathway CU)_Type 1 pili (mannose-sensitive fimbriae gamma-fimbriae)		28	32	33	30	4385	5514	29
Membrane Transport_Protein secretion system Type VII (Chaperone/Usher pathway CU)_The fimbrial Stf cluster		235	238	234	236	239	237	240
Membrane Transport_Protein secretion system Type VII (Chaperone/Usher pathway CU)_beta-Fimbriae		5492	5491	5494	5495	5493
Membrane Transport_Protein secretion system Type VII (Chaperone/Usher pathway CU)_kappa-Fimbriae		5541	5542	5544	5540	5543
Membrane Transport_Protein secretion system Type VII (Chaperone/Usher pathway CU)_The fimbrial Sfm cluster		641	640	635	642	636	638	31	639	637
Membrane Transport_Protein translocation across cytoplasmic membrane_Bacterial signal recognition particle (SRP)		3281	4299
Membrane Transport_Protein translocation across cytoplasmic membrane_Twin-arginine translocation system		4781	4779	4782	736	4780
Membrane Transport_Protein secretion system Type I_Type I secretion system for aggregation		3298	3300	2793	3299	5121
Membrane Transport_Cation transporters_Magnesium transport		4538	4754	776	2210	4536	5349
Membrane Transport_Cation transporters_Transport of Nickel and Cobalt		1517	4312	2510	2508	3358	1516	2511	1519	1518	1515	2509
Membrane Transport_Cation transporters_Copper Transport System		412	586	4304	2280
Membrane Transport_Protein secretion system Type III_Type III secretion system orphans		3465	5187	3467	3468	3475	5188	3463	3474	3566	2365
Membrane Transport_Protein secretion system Type III_Type III secretion systems		1707	3496	3473	1712	1705	3470	1714	3490	1718	3486	1688	3481	3490	3483	3485	3477	1702	3498	3494	1711	3493	1713	3492	1700	3482	1716	3488	3499	1717	3487	1715	3489	3476	1710	3495	1689	3497	3471	1704	3491	3484	1703	3469	1708	1698
Membrane Transport_Uni- Sym- and Antiporters_Proton-dependent Peptide Transporters		4321	829	3139	1750
Membrane Transport_Uni- Sym- and Antiporters_NhaA NhaD and Sodium-dependent phosphate transporters		48	5036	49
Membrane Transport_Membrane Transport - no subcategory_Phosphoglycerate transport system		2947	2949	2950	2948
Membrane Transport_Membrane Transport - no subcategory_Tricarboxylate transport system		3359	3363	3360	3362	3361
Membrane Transport_Membrane Transport - no subcategory_ECF class transporters		3715	2511	2510	3714	3716	2508	2509	3713
Membrane Transport_Membrane Transport - no subcategory_Ton and Tol transport systems		1378	2100	868	682	871	872	870	3824	869	538	866	3529	2713	867	3825	3859
Membrane Transport_TRAP transporters_TRAP Transporter collection		3842	3843	3841
Membrane Transport_TRAP transporters_23-diketo-L-gulonate TRAP transporter		4429	4428	4430
Membrane Transport_Protein secretion system Type VI_Type VI secretion systems		333	316	320	317	315	313	330	319	340	341	3261	321	329	338	328	314
Membrane Transport_Protein secretion system Type VIII (Extracellular nucleation/precipitation pathway ENP)_Curli production		1305	1306	1311	1309	1310	1304	1303
Membrane Transport_Protein and nucleoprotein secretion system Type IV_Type IV pilus		171	4200	4203	4145	4198	4202	170	4201	3743	4145	172	226	4205	4204
Membrane Transport_Protein and nucleoprotein secretion system Type IV_IncF Conjugal Transfer System		5601	5618	5616	5627	5605	5621	5598	5597	5604	5608	5626	5600	5611	5628	5593	5603	5609	5614	5602	5596	5613	5599	5612	5620	5607	5622	5619	5610	5606	5623	5595	5617	5615
Membrane Transport_Protein and nucleoprotein secretion system Type IV_Conjugative transfer		5601	5618	5616	5627	5605	5621	5598	5597	5604	5608	5626	5600	5611	5628	5593	5603	5609	5614	5602	5596	5613	5599	5612	5620	5607	5622	5619	5610	5606	5623	5595	5617	5615
Iron acquisition and metabolism_Siderophores_Salmochelin-mediated Iron Acquisition		3346	3347	3348	3345	3344
Iron acquisition and metabolism_Siderophores_Siderophore Enterobactin		684	687	689	692	694	685	682	691	686	681	697	690
Iron acquisition and metabolism_Siderophores_Siderophore Aerobactin		228	231	229	230
Iron acquisition and metabolism_Iron acquisition and metabolism - no subcategory_Hemin transport system		1634	2100	5466
Iron acquisition and metabolism_Iron acquisition and metabolism - no subcategory_Encapsulating protein for DyP-type peroxidase and ferritin-like protein oligomers		3005	3004
RNA Metabolism_RNA processing and modification_RNA pseudouridine syntheses		5040	115	1415	3263	1359	2082	3967	2747	3573	2916
RNA Metabolism_RNA processing and modification_Possible RNA modification and stress response cluster		112	107	110	195	111	2202	109	3885	114	108	5476	112	5238
RNA Metabolism_RNA processing and modification_tRNA splicing		4238	4237
RNA Metabolism_RNA processing and modification_Methylthiotransferases		781	996
RNA Metabolism_RNA processing and modification_RNA processing and degradation bacterial		5250	718	2056	4917	5231	4064	5365	3161	1357
RNA Metabolism_RNA processing and modification_RNA methylation		3121	5521	4508	3238	3239	3738	959	3982	3754	2928	3245	3594	4454	4670	749	1033	4300	2217	4111	3565	1225	109	5251	3097	3277	1204	3899	2237	4964	1412	5473
RNA Metabolism_RNA processing and modification_16S rRNA modification within P site of ribosome		748	2324	148	2218	145	146	3945	147
RNA Metabolism_RNA processing and modification_tRNA modification Bacteria		4508	115	2000	503	278	4155	4306	1665	4154	3754	603	5366	1372	2681	3556	3375	3112	3114	4638	4082	2690	5241	219	2084	2916	3121	5521	478	1868	2318	3116	3048	3148	2703	539	3573	2928	3245	4153	3117	749	480	3554	5100	503	781	4671	285
RNA Metabolism_RNA processing and modification_mnm5U34 biosynthesis bacteria		4671	3598	4155	4306	4154	4638	2928	3118	1667	4153
RNA Metabolism_RNA processing and modification_Ribonuclease H		308	272
RNA Metabolism_RNA processing and modification_RNA processing orphans		222
RNA Metabolism_RNA processing and modification_Polyadenylation bacterial		3880	3964	218	5242
RNA Metabolism_RNA processing and modification_tRNA nucleotidyltransferase		3880
RNA Metabolism_RNA processing and modification_tRNAmodification position 34		4671	2317	2318	478	1868	278	3048	3148	4638	2928	219	480
RNA Metabolism_RNA processing and modification_RNA 3'-terminal phosphate cyclase		4241	4238	4237
RNA Metabolism_RNA processing and modification_ATP-dependent RNA helicases bacterial		951	4712	2001	3240
RNA Metabolism_RNA processing and modification_tRNA modification Archaea		3121	5521	2000	503	3598	3048	3117	503	781	285	1132	3160	3531	3529	3277	4082	1667	3118	4964	4238	2916
RNA Metabolism_RNA processing and modification_Queuosine-Archaeosine Biosynthesis		3554	3556	61	769	4307	478	1868	1835	1896	2256	2412	4541	5279	3748	5236	2703	539	219	626	480	3713
RNA Metabolism_RNA processing and modification_tRNA processing		4635	781	2196	1732	278	3531	3967	1259	3148	5241	4496	2916
RNA Metabolism_Transcription_Transcription initiation bacterial sigma factors		3888	3231	3526	3233	3234	3232	4008	4295	2374
RNA Metabolism_Transcription_RNA polymerase bacterial		4118	4991	4506	1067	4990
RNA Metabolism_Transcription_Transcription factors bacterial		495	4219	3984	4715	4985	1391	717	4783	3971	3970	279	4218
RNA Metabolism_Transcription_Rrf2 family transcriptional regulators		5249	3120
RNA Metabolism_RNA Metabolism - no subcategory_Group II intron-associated genes		4641
Nucleosides and Nucleotides_Pyrimidines_pyrimidine conversions		4025	2114	3617	5488	5287	3558	2617	3098	2618	1373	1080	4774	1109	5490	42	582	4933	2690	3062
Nucleosides and Nucleotides_Pyrimidines_De Novo Pyrimidine Synthesis		3061	2064	5353	1200	77	4495	5352	78	3062	1332
Nucleosides and Nucleotides_Purines_De Novo Purine Biosynthesis		5016	5017	2909	2153	624	2288	3065	3050	1410	3064	5017	3145	623	3145
Nucleosides and Nucleotides_Purines_Xanthosine utilization (xap region)		2976	2977	2974
Nucleosides and Nucleotides_Purines_Xanthine Metabolism in Bacteria		614	4376	4513
Nucleosides and Nucleotides_Purines_Purine nucleotide synthesis regulator		1727
Nucleosides and Nucleotides_Purines_Purine Utilization		4646	5133	614	4376	4513
Nucleosides and Nucleotides_Purines_Purine conversions		3075	5248	3076	169	202	1410	3066	578	568	5287	3098	574	575	61	769	2495	5490	42	582	4933	1763	373	4505	248
Nucleosides and Nucleotides_Nucleosides and Nucleotides - no subcategory_Ribonucleotide reduction		3387	3389	5343	2812	3390	5342	3388	2813	492
Nucleosides and Nucleotides_Nucleosides and Nucleotides - no subcategory_dNTP triphosphohydrolase protein family		248
Nucleosides and Nucleotides_Nucleosides and Nucleotides - no subcategory_Adenosyl nucleosidases		247	5490	247
Nucleosides and Nucleotides_Detoxification_Nucleoside triphosphate pyrophosphohydrolase MazG		3559
Nucleosides and Nucleotides_Detoxification_Nudix proteins (nucleoside triphosphate hydrolases)		2892	2207	3858	3038	2602	2832	5007	4493	4206	3621	1579	1413	163
Nucleosides and Nucleotides_Detoxification_Housecleaning nucleoside triphosphate pyrophosphatases		4493	3530	2875	3747	4765	5477	5505
Protein Metabolism_Protein folding_GroEL GroES		3286	13	767	14	5206	5207
Protein Metabolism_Protein folding_Protein chaperones		13	767	3115	14	1264	319	340	341	3261	3114	3286	572	1263
Protein Metabolism_Protein folding_Periplasmic disulfide interchange		3867	2184	706	2777	4605	4806	3675	5199
Protein Metabolism_Protein folding_Peptidyl-prolyl cis-trans isomerase		111	535	4159	4707	4179	58	4157	626	5281
Protein Metabolism_Selenoproteins_Selenoprotein O		1633
Protein Metabolism_Selenoproteins_Selenocysteine metabolism		1894	4852	5155	4441	603	4440	1575
Protein Metabolism_Protein biosynthesis_tRNA aminoacylation Val		5371
Protein Metabolism_Protein biosynthesis_tRNA aminoacylation Met		2658
Protein Metabolism_Protein biosynthesis_tRNA aminoacylation Ile		55
Protein Metabolism_Protein biosynthesis_tRNA aminoacylation Arg		2322
Protein Metabolism_Protein biosynthesis_Translation initiation factors bacterial		2063	1075	4110	1620	3969	3968
Protein Metabolism_Protein biosynthesis_Ribosome SSU bacterial		4120	1110	5275	3966	4130	4126	5277	4134	52	4152	4036	4129	4119	4130	4139	4144	3279	4137	5277	4151	256	257	3886	4121
Protein Metabolism_Protein biosynthesis_tRNA aminoacylation Gly		4407	4406
Protein Metabolism_Protein biosynthesis_tRNA aminoacylation Ala		3413
Protein Metabolism_Protein biosynthesis_Ribosome activity modulation		1210	4009	3266	1888
Protein Metabolism_Protein biosynthesis_tRNA aminoacylation Trp		4193	5412
Protein Metabolism_Protein biosynthesis_Ribosome biogenesis bacterial		3278	115	2202	1949	3263	1359	1225	109	3277	5476	1026	749	4080	1336	1357
Protein Metabolism_Protein biosynthesis_Ribosome LSU bacterial		4127	4986	4131	4141	4133	4924	4140	553	4924	4128	3991	4132	4135	4125	553	4987	4136	2749	4143	4124	4489	4037	4138	4634	4988	5278	4989	4490	3276	1621	554	4122	1622	1364	4489	4117	3990	4142
Protein Metabolism_Protein biosynthesis_Programmed frameshift		3673	3673
Protein Metabolism_Protein biosynthesis_tRNA aminoacylation Cys		627
Protein Metabolism_Protein biosynthesis_Translation termination factors bacterial		2145	260	371	2156	4109	282	5478	3294	2146	255	3673
Protein Metabolism_Protein biosynthesis_tRNA aminoacylation His		3093
Protein Metabolism_Protein biosynthesis_Universal GTPases		3281	3089	5243	4150	4299	3160	4822	4638	3163	4149	4982	5020	2157	3969	5230	4812	3988
Protein Metabolism_Protein biosynthesis_tRNA aminoacylation Asp and Asn		2312	1132
Protein Metabolism_Protein biosynthesis_Translation elongation factors bacterial		4150	3163	4149	4982	5020	2733	258	5214
Protein Metabolism_Protein biosynthesis_tRNAs		588858.33.rna.40	588858.33.rna.71	588858.33.rna.82	588858.33.rna.11	588858.33.rna.12	588858.33.rna.14	588858.33.rna.15	588858.33.rna.16	588858.33.rna.32	588858.33.rna.64	588858.33.rna.81	588858.33.rna.105	588858.33.rna.106	588858.33.rna.107	588858.33.rna.108	588858.33.rna.36	588858.33.rna.37	588858.33.rna.38	588858.33.rna.39	588858.33.rna.23	588858.33.rna.24	588858.33.rna.25	588858.33.rna.35	588858.33.rna.57	588858.33.rna.6	588858.33.rna.7	588858.33.rna.77	588858.33.rna.80	588858.33.rna.51	588858.33.rna.69	588858.33.rna.74	588858.33.rna.98	588858.33.rna.13	588858.33.rna.17	588858.33.rna.58	588858.33.rna.59	588858.33.rna.62	588858.33.rna.63	588858.33.rna.9	588858.33.rna.26	588858.33.rna.27	588858.33.rna.41	588858.33.rna.48	588858.33.rna.53	588858.33.rna.54	588858.33.rna.55	588858.33.rna.56	588858.33.rna.79
Protein Metabolism_Protein biosynthesis_tRNA aminoacylation Lys		3672
Protein Metabolism_Protein biosynthesis_tRNA aminoacylation Thr		1619
Protein Metabolism_Protein biosynthesis_tRNA aminoacylation Pro		284	583	5465
Protein Metabolism_Protein biosynthesis_Translation elongation factor G family		4150
Protein Metabolism_Protein biosynthesis_tRNA aminoacylation Glu and Gln		2969	799
Protein Metabolism_Protein biosynthesis_tRNA aminoacylation Ser		1088
Protein Metabolism_Protein biosynthesis_tRNA aminoacylation Tyr		1747
Protein Metabolism_Protein biosynthesis_tRNA aminoacylation Leu		756
Protein Metabolism_Protein biosynthesis_Glycyl-tRNA synthetase		4407	4406
Protein Metabolism_Protein biosynthesis_tRNA aminoacylation Phe		1624	1625
Protein Metabolism_Protein processing and modification_Translation elongation factor P lysylation		5224	5213	5214
Protein Metabolism_Protein processing and modification_Protein-L-isoaspartate O-methyltransferase		3529
Protein Metabolism_Protein processing and modification_Ribosomal protein S12p Asp methylthiotransferase		996	4152
Protein Metabolism_Protein processing and modification_Ribosomal protein S5p acylation		4126	1336
Protein Metabolism_Protein processing and modification_Peptide methionine sulfoxide reductase		5294	1567
Protein Metabolism_Protein processing and modification_Lipoprotein Biosynthesis		775	56	3618
Protein Metabolism_Protein processing and modification_Signal peptidase		3162	56
Protein Metabolism_Protein processing and modification_G3E family of P-loop GTPases (metallocenter biosynthesis)		4159	3451	2734	5443	3453	3454	3807	3434	3452	3450
Protein Metabolism_Protein processing and modification_Protein deglycation		1608
Protein Metabolism_Protein degradation_Putative TldE-TldD proteolytic complex		5329	5328	4062
Protein Metabolism_Protein degradation_Protein degradation		4323	1077	1826	1828	990	5419	5419
Protein Metabolism_Protein degradation_Aminopeptidases (EC 3.4.11.-)		3111	3695	1199	5373
Protein Metabolism_Protein degradation_Metallocarboxypeptidases (EC 3.4.17.-)		744	1013	2552	3986	2176
Protein Metabolism_Protein degradation_Dipeptidases (EC 3.4.13.-)		4790	372	5037
Protein Metabolism_Protein degradation_Proteasome bacterial		532	1212	4919	530	4920	533
Protein Metabolism_Protein degradation_Omega peptidases (EC 3.4.19.-)		990
Protein Metabolism_Protein degradation_Proteolysis in bacteria ATP-dependent		5500	532	4032	1064	1212	4041	4040	319	340	341	3261	4920	533	1063	4038	530	4919
Cell Division and Cell Cycle_Cell Division and Cell Cycle - no subcategory_MukBEF Chromosome Condensation		1122	1121	1124	1123	1120
Cell Division and Cell Cycle_Cell Division and Cell Cycle - no subcategory_YgjD and YeaZ		3885	2202
Cell Division and Cell Cycle_Cell Division and Cell Cycle - no subcategory_Macromolecular synthesis operon		3885	3888	3887	3886	77	78
Cell Division and Cell Cycle_Cell Division and Cell Cycle - no subcategory_Bacterial Cytoskeleton		2193	148	2218	153	5576	4066	147	1084	4065	2194	5575	3218	747	3534	159	4921	158	4068	4067	157	145	2195	3697	2983
Cell Division and Cell Cycle_Cell Division and Cell Cycle - no subcategory_Intracellular septation in Enterobacteria		2098	2099	2097
Motility and Chemotaxis_Motility and Chemotaxis - no subcategory_Bacterial Chemotaxis		2852	2335	2398	2698	2332	3894	2333	4375	2330	2397	2391	5085	2336	3817	3893	4305	5446	1966	2331
Motility and Chemotaxis_Flagellar motility in Prokaryota_Flagellum		3888	2396	2380	1354	2392	2402	2400	1348	2390	1347	2378	3338	1352	1346	2328	2388	2373	1345	2381	1349	1351	2341	1353	1343	1344	2398	2326	1350	1341	4008	2337	2394	1355	2393	2327	2399	2401	2395	2340	2397	2338	2391	1342	2374	2382
Motility and Chemotaxis_Flagellar motility in Prokaryota_Flagellar motility		2397	1351	2852	2398	2328	2336	2338	2402	4008	2337	2393	2327	2374	1347	2331
Regulation and Cell signaling_Regulation and Cell signaling - no subcategory_Rcs phosphorelay signal transduction pathway		2801	114	2802	2800	286	2403
Regulation and Cell signaling_Regulation and Cell signaling - no subcategory_cAMP signaling in bacteria		2850	4173	4168	1173	530	3878	4739	568	3856
Regulation and Cell signaling_Regulation and Cell signaling - no subcategory_LysR-family proteins in Salmonella enterica Typhimurium		3241	1726	3927	1841	3917	1798	2974	4959	3770	705	739	358	2979	3639	3647	1965	2873	807	3514	4705	4767	301	888	2816	4061	5418
Regulation and Cell signaling_Regulation and Cell signaling - no subcategory_CytR regulation		4173	4922
Regulation and Cell signaling_Regulation and Cell signaling - no subcategory_Orphan regulatory proteins		3849	1217	4882	4881	1774	1553	62	728	63	727	1241	3143	3141	3850	3596	1779	5164	1242	3053	5163
Regulation and Cell signaling_Regulation and Cell signaling - no subcategory_LysR-family proteins in Escherichia coli		3241	3927	1841	3917	2072	1798	2974	4959	4588	138	2979	3639	1965	4341	2873	2717	3596	604	4705	4767	301	3703	4061	5418
Regulation and Cell signaling_Regulation and Cell signaling - no subcategory_Stringent Response (p)ppGpp metabolism		4711	4507	3564	4507	3564
Regulation and Cell signaling_Regulation and Cell signaling - no subcategory_Zinc regulated enzymes		3554	5569	203	2734	5443	1046	3008	3606	5239	220	435	5098	627	2703	2572	1332
Regulation and Cell signaling_Quorum sensing and biofilm formation_Autoinducer 2 (AI-2) transport and processing (lsrACDBFGE operon)		4896	4900	4899	4897	4903	3402	4904	4901	4902
Regulation and Cell signaling_Regulation of virulence_BarA-UvrY(SirA) two-component regulatory system		2364	2363	3566	3565	3564	2365
Regulation and Cell signaling_Regulation of virulence_A conserved operon linked to TyrR and possibly involved in virulence		2034	2035
Regulation and Cell signaling_Programmed Cell Death and Toxin-antitoxin Systems_Murein hydrolase regulation and cell death		2689	2663	3976	5136	2688	5138	2690	2681	5137
Regulation and Cell signaling_Programmed Cell Death and Toxin-antitoxin Systems_Toxin-antitoxin replicon stabilization systems		5551	1870	5341	5624	3663	1871	4285	5340	4235	5550	4236	5625	3664	3562
Regulation and Cell signaling_Programmed Cell Death and Toxin-antitoxin Systems_Phd-Doc YdcE-YdcD toxin-antitoxin (programmed cell death) systems		4284
Secondary Metabolism_Plant Hormones_Auxin biosynthesis		2090	2087	2089	2088
DNA Metabolism_DNA repair_Uracil-DNA glycosylase		3244	3889
DNA Metabolism_DNA repair_DNA repair bacterial MutL-MutS system		3511	4909	5240
DNA Metabolism_DNA repair_DNA repair UvrABC system		2364	1589	5112	926
DNA Metabolism_DNA repair_DNA repair bacterial photolyase		828
DNA Metabolism_DNA repair_DNA repair bacterial DinG and relatives		2203	953
DNA Metabolism_DNA repair_2-phosphoglycolate salvage		4647	4194	3405	2877	1606
DNA Metabolism_DNA repair_RecA and RecX		3417	3416
DNA Metabolism_DNA repair_DNA repair system including RecA MutS and a hypothetical protein		3511	4909	3417	3418	3416
DNA Metabolism_DNA repair_DNA repair bacterial		3627	3628	468	2795	5094	4491	2414	369	2413	467	5009	4236	5587	5114	2794	502	5500	3077	3289	1156	1331	1439	3210	1422	2616	3755	4775	463	2006	2795	3889	2720	3417	4196	1580
DNA Metabolism_DNA repair_DNA repair bacterial UmuCD system		5094	3417	5578	2423	2756	5577	2422
DNA Metabolism_DNA repair_DNA repair bacterial RecFOR pathway		4761	3674	5587	5114	571	3417	3159	4629
DNA Metabolism_DNA repair_DNA repair bacterial RecBCD pathway		3609	3611	3610	3608
DNA Metabolism_DNA repair_DNA repair bacterial UvrD and related helicases		1220	4710	4752
DNA Metabolism_DNA repair_DNA Repair Base Excision		117	3244	2621	4390	4488	847	1752	3674	2982	3584	4809	2559
DNA Metabolism_CRISPs_CRISPRs		3543	3542	3548	3545	3546	3547	3544
DNA Metabolism_DNA Metabolism - no subcategory_Type I Restriction-Modification		5436	5438	5437
DNA Metabolism_DNA Metabolism - no subcategory_Restriction-Modification System		5436	417	5438	5437	2708	2923	3217	4524	4557	418
DNA Metabolism_DNA Metabolism - no subcategory_YcfH		1375	4782	5483
DNA Metabolism_DNA Metabolism - no subcategory_DNA structural proteins bacterial		5011	1111	1124	4083	1122	534	1626	1123
DNA Metabolism_DNA replication_DNA topoisomerases Type I ATP-independent		4106	1576	2075
DNA Metabolism_DNA replication_DNA topoisomerases Type II ATP-dependent		4628	2804	3854	3846
DNA Metabolism_DNA recombination_RuvABC plus a hypothetical		2310	2309	2304	2303
DNA Metabolism_DNA uptake competence_DNA processing cluster		4326	570	571	1576	569
Fatty Acids Lipids and Isoprenoids_Phospholipids_Cardiolipin synthesis		942	1314	2103
Fatty Acids Lipids and Isoprenoids_Phospholipids_Glycerolipid and Glycerophospholipid Metabolism in Bacteria		1891	2113	4071	5383	3883	3884	497	3250	4460	4912	2819	2068	5229	5092	3782	4438	2820	3845	4807	5093	2363	2821	942	1314	2103	264	4246	1369	3480	1365	4888	615	3055	3567	3929
Fatty Acids Lipids and Isoprenoids_Triacylglycerols_Triacylglycerol metabolism		4764	4760
Fatty Acids Lipids and Isoprenoids_Fatty acids_Fatty Acid Biosynthesis FASII		1366	1211	1368	2678	3003	274	2927	2053	3157	4076	4077	1370	2914	4311	1369	3480	477	1367	269
Fatty Acids Lipids and Isoprenoids_Fatty acids_Carnitine Metabolism in Microorganisms		88	91	83	84	85	87	1647	90	81	82	83
Fatty Acids Lipids and Isoprenoids_Fatty acids_Fatty acid metabolism cluster		2937	4789	1640	2199	2937	4789	2938	3646	4788	2937	4789
Fatty Acids Lipids and Isoprenoids_Fatty acids_Acyl-CoA thioesterase II		548
Fatty Acids Lipids and Isoprenoids_Fatty Acids Lipids and Isoprenoids - no subcategory_Polyhydroxybutyrate metabolism		1009	2937	4789	2937	4789	2938	3646	4788	2937	4789	2938	3646	4788	3520
Fatty Acids Lipids and Isoprenoids_Isoprenoids_Isoprenoinds for Quinones		501	3992	501	263	501	501
Fatty Acids Lipids and Isoprenoids_Isoprenoids_Isoprenoid Biosynthesis		501	59	2150	3532	2938	3646	4788	500	261	263	3094	3671	501	3533
Fatty Acids Lipids and Isoprenoids_Isoprenoids_Polyprenyl Diphosphate Biosynthesis		501	3992	263	501	501
Fatty Acids Lipids and Isoprenoids_Isoprenoids_Nonmevalonate Branch of Isoprenoid Biosynthesis		261	59	3094	2150	3532	3533	500
Fatty Acids Lipids and Isoprenoids_Isoprenoids_Isoprenoid Biosynthesis_ Interconversions		3671	501
Nitrogen Metabolism_Nitrogen Metabolism - no subcategory_Allantoin Utilization		609	3930	607	604	618	612	606	605	613	617	615	3055	3567	3929
Nitrogen Metabolism_Nitrogen Metabolism - no subcategory_Nitrosative stress		5283	3430	5249	1052	3431	3432	1051
Nitrogen Metabolism_Nitrogen Metabolism - no subcategory_Nitrate and nitrite ammonification		1905	2132	1903	2134	2808	2786	2784	2785	5145	1908	2129	5148	2790	2136	3042	2787	4184	5146	2788	5143	2789	4186	1907	2130	1906	2131	5144	2137	2775	4183
Nitrogen Metabolism_Nitrogen Metabolism - no subcategory_Ammonia assimilation		546	3140	4817	3877	547	4020	254	4820	3041	3283	4021
Nitrogen Metabolism_Denitrification_Denitrifying reductase gene clusters		1905	2132	1908	2129	1907	2130	1906	2131
Dormancy and Sporulation_Dormancy and Sporulation - no subcategory_Persister Cells		1210	1215	2896
Dormancy and Sporulation_Dormancy and Sporulation - no subcategory_Sporulation-associated proteins with broader functions		2156
Respiration_ATP synthases_F0F1-type ATP synthase		4662	4666	4664	4665	4663	4668	4661	4660
Respiration_Electron accepting reactions_Tetrathionate respiration		1677	1678	1681	1680	1679
Respiration_Electron accepting reactions_trimethylamine N-oxide (TMAO) reductase		4618	4617	4616	4615	2784	4614	709	1806	4613	5181
Respiration_Electron accepting reactions_Terminal cytochrome d ubiquinol oxidases		861	2167	862	2168	1079	422	423	1078
Respiration_Electron accepting reactions_Terminal cytochrome O ubiquinol oxidase		521	520	522	523
Respiration_Electron accepting reactions_Fumarate respiration cluster		5176	5177	5173	5174
Respiration_Electron accepting reactions_Anaerobic respiratory reductases		2554	3128	1007	3126	5466	2553	1203	3059	3813	1091	1807	1089	1809	1811	3103	5178	2555	1090	1808	3127
Respiration_Electron accepting reactions_Terminal cytochrome oxidases		861	2167	862	2168	520	522	1078	523	521	1079	422	423
Respiration_Electron donating reactions_Respiratory Complex I		2860	2859	2861	2857	2863	2866	2868	2862	2858	2865	2864	2867	2869	2867
Respiration_Electron donating reactions_NiFe hydrogenase maturation		3451	1849	3453	3808	3454	3807	3434	3452	3450
Respiration_Electron donating reactions_Succinate dehydrogenase		5221	854	5222	852	851	5220	853	5223
Respiration_Electron donating reactions_Na(+)-translocating NADH-quinone oxidoreductase and rnf-like group of electron transport complexes		1753	1758	1754	1755	1757	1756
Respiration_Electron donating reactions_Respiratory dehydrogenases 1		1278	201	1011	2179	2672	2821	2819	701	4249	4939	2820	1385	4246	4453
Respiration_Electron donating reactions_Formate dehydrogenase		1894	5155	1893	4851	4852	4850	1892
Respiration_Electron donating reactions_Hydrogenases		1856	2162	3811	1855	2163	3436	3439	3812	1857	2161	3814	3813
Respiration_Electron donating reactions_NADH ubiquinone oxidoreductase		2860	2859	2861	2857	2863	2866	2868	2862	2858	2865	2864	2867	2869	2867
Respiration_Respiration - no subcategory_Quinone oxidoreductase family		5103	1924
Respiration_Respiration - no subcategory_Biogenesis of cytochrome c oxidases		4910	4744	519
Respiration_Respiration - no subcategory_Formate hydrogenase		4853	3448	3455	3443	4852	3442	1892	3446	3445	1893	4851	4850	1894	3444	3441	4849
Respiration_Respiration - no subcategory_Biogenesis of c-type cytochromes		2184	2776	4604	2781	4609	2782	4610	2779	4607	4806	2776	4604	2783	4611	2778	4606	5147	2777	4605	2780	4608	5199
Respiration_Respiration - no subcategory_Soluble cytochromes and functionally related electron carriers		3113	1512	5330	1521	2096	2814	5143
Respiration_Sodium Ion-Coupled Energetics_Na+ translocating decarboxylases and related biotin-dependent enzymes		66	890	4045	65	4044	64	892	4043	893	4042
Stress Response_Osmotic stress_Osmotic stress cluster		2060	2068	2066	2062
Stress Response_Osmotic stress_Osmoregulation		1214	4394	2526	5480	4913
Stress Response_Osmotic stress_Osmoprotectant ABC transporter YehZYXW of Enterobacteriales		2668	2666	2669	2667
Stress Response_Osmotic stress_Synthesis of osmoregulated periplasmic glucans		1315	1962	5456	1318	1317
Stress Response_Osmotic stress_Choline and Betaine Uptake and Betaine Biosynthesis		1802	3391	3393	44	100	1037	3392
Stress Response_Oxidative stress_NADPH_quinone oxidoreductase 2		5286	5285
Stress Response_Oxidative stress_Glutathione_ Non-redox reactions		2683	1749	5130	1012	1733	307	4442	3915	3804	306	2894	2895
Stress Response_Oxidative stress_Redox-dependent regulation of nucleus processes		1139	1570	1396	1565
Stress Response_Oxidative stress_Glutathione_ Redox cycle		4327	3387	4462	1023	1334
Stress Response_Oxidative stress_Glutaredoxins		3135	3387	1731	2299	4462	1023	4465	1334
Stress Response_Oxidative stress_Protection from Reactive Oxygen Species		4936	4878	1184	1738	4612	1729	1600	4936
Stress Response_Oxidative stress_Glutathione_ Biosynthesis and gamma-glutamyl cycle		4276	3739	3403
Stress Response_Oxidative stress_Oxidative stress		5127	966	5128	476	4878	1184	1738	1207	1208	2236	1729	4959	5249	1600	4936	2007	5098	966	966	808	4936	1206	2235
Stress Response_Oxidative stress_Cluster containing Glutathione synthetase		3739	3738	3740	3741
Stress Response_Oxidative stress_Glutathionylspermidine and Trypanothione		3802	3804	3802	3862	5258
Stress Response_Cold shock_Cold shock CspA family of proteins		2419	2420	1495	1062	4399	732	2220
Stress Response_Heat shock_Heat shock dnaK gene cluster extended		3756	13	767	3739	14	3738	3294	3748	3286	4295	3163	4210	3747	4080	4496	3945
Stress Response_Detoxification_Uptake of selenate and selenite		4181	2999	2915	1898
Stress Response_Detoxification_Tellurite resistance_ Chromosomal determinants		1945	1948	1947	1946
Stress Response_Detoxification_Glutathione-dependent pathway of formaldehyde detoxification		2707	1968	1969
Stress Response_Stress Response - no subcategory_Flavohaemoglobin		3135
Stress Response_Stress Response - no subcategory_Universal stress protein family		2008	4319	1997	4320	2344	713
Stress Response_Stress Response - no subcategory_Phage shock protein (psp) operon		2037	2041	2036	2039	2038	2040
Stress Response_Stress Response - no subcategory_Sugar-phosphate stress regulation		129	4655
Stress Response_Stress Response - no subcategory_Hfl operon		5246	5247	5243	5245	5242	5244
Stress Response_Stress Response - no subcategory_Carbon Starvation		3412	699	1818	2201	5445	4033	1819	4032
Stress Response_Stress Response - no subcategory_Bacterial hemoglobins		400	3135
Stress Response_Stress Response - no subcategory_Commensurate regulon activation		5127	1837	678	5507
Stress Response_Periplasmic Stress_Periplasmic Stress Response		111	3233	4041	267	265	3232	4040	249
Metabolism of Aromatic Compounds_Peripheral pathways for catabolism of aromatic compounds_Quinate degradation		1650	1649
Metabolism of Aromatic Compounds_Peripheral pathways for catabolism of aromatic compounds_Biphenyl Degradation		3766	2113
Metabolism of Aromatic Compounds_Peripheral pathways for catabolism of aromatic compounds_Benzoate degradation		1944
Metabolism of Aromatic Compounds_Peripheral pathways for catabolism of aromatic compounds_p-Hydroxybenzoate degradation		2686
Metabolism of Aromatic Compounds_Metabolism of central aromatic intermediates_Salicylate and gentisate catabolism		2685	2682	2684	2686	2683	387
Metabolism of Aromatic Compounds_Metabolism of central aromatic intermediates_4-Hydroxyphenylacetic acid catabolic pathway		1246	1255	1253	1250	1252	1250	1247	1248	1251	1257	1256	2826	1258
Metabolism of Aromatic Compounds_Metabolism of central aromatic intermediates_Central meta-cleavage pathway of aromatic compound degradation		1255	1251	1253	1252
Metabolism of Aromatic Compounds_Metabolism of Aromatic Compounds - no subcategory_Aromatic Amin Catabolism		1247	1246	1252
Metabolism of Aromatic Compounds_Metabolism of Aromatic Compounds - no subcategory_Gentisate degradation		2685	2682	2686	2683	387
Amino Acids and Derivatives_Glutamine glutamate aspartate asparagine; ammonia assimilation_Glutamine Glutamate Aspartate and Asparagine Biosynthesis		1571	1602	3750	4328	5399	4674	702	1128	1880	1935	2874	3384	2170	4966	792	1843	4020	4820	3041	3283	4021	1577	2170	1083	1134	5202	3640	5417
Amino Acids and Derivatives_Glutamine glutamate aspartate asparagine; ammonia assimilation_Glutamate dehydrogenases		1577	2170	2170
Amino Acids and Derivatives_Glutamine glutamate aspartate asparagine; ammonia assimilation_Glutamine synthetases		4820
Amino Acids and Derivatives_Glutamine glutamate aspartate asparagine; ammonia assimilation_Glutamate and Aspartate uptake in Bacteria		772	5151	770	771	792	4511	773
Amino Acids and Derivatives_Histidine Metabolism_Histidine Biosynthesis		2570	2572	2569	2567	2568	2571	2572	2565	2566	2568
Amino Acids and Derivatives_Arginine; urea cycle polyamines_Arginine Deiminase Pathway		1781	1782	5357	4054	5355	622	5360	5358	5364	5361
Amino Acids and Derivatives_Arginine; urea cycle polyamines_Polyamine Metabolism		1781	1782	5357	1029	1030	1403	5166	818	3761	247	198	1934	622	5360	817	197	1398	3729	1402	1814	3720	5167	5169	199	1031	1028	1397
Amino Acids and Derivatives_Arginine; urea cycle polyamines_Arginine and Ornithine Degradation		1781	1782	5357	1041	2900	1582	2908	1584	5166	818	3761	1278	1585	1577	2170	2899	1039	622	5360	3896	1040	3729	3720	1043	1042	5232	2898	1583	2897	5167	5169	4054	5355	1586	5358	5364	2901	5361
Amino Acids and Derivatives_Arginine; urea cycle polyamines_Arginine Biosynthesis extended		3046	4955	4957	4054	5355	4958	3607	3973	4956	5358	5364	4175
Amino Acids and Derivatives_Arginine; urea cycle polyamines_Arginine Biosynthesis -- gjo		3046	4955	4957	4054	5355	4958	3607	3973	4956	5358	5364	4175
Amino Acids and Derivatives_Lysine threonine methionine and cysteine_Methionine Biosynthesis		289	601	3733	4459	5046	3	5028	4769	5035	2985	2998	3402	4935	2	4929	287	600	4928	3827	247	288	602	4767	4927
Amino Acids and Derivatives_Lysine threonine methionine and cysteine_Threonine degradation		1136	3925	3926	4469	1049
Amino Acids and Derivatives_Lysine threonine methionine and cysteine_Lysine Biosynthesis DAP Pathway GJO scratch		3046	253	4748	2917	4260	3052	4252	2907	3638	75	2	4929	5074	4175
Amino Acids and Derivatives_Lysine threonine methionine and cysteine_Methionine Degradation		1995	287	600	289	601	3733	183	247	288	602	3402
Amino Acids and Derivatives_Lysine threonine methionine and cysteine_Threonine and Homoserine Biosynthesis		2	4929	2917	4260	702	1128	1880	1935	2874	3384	4	3	2	4929	5074
Amino Acids and Derivatives_Lysine threonine methionine and cysteine_Cysteine Biosynthesis		542	2072	3537	3002	4459	5046	3000	3001	2985	2998	3551	3538	3539	3552	2984	2999	3553
Amino Acids and Derivatives_Lysine threonine methionine and cysteine_Lysine Biosynthesis DAP Pathway		3046	253	4748	2917	4260	3052	4252	2907	3638	75	2	4929	5074	4175
Amino Acids and Derivatives_Lysine threonine methionine and cysteine_Lysine degradation		4762	3138	3137	3136	276
Amino Acids and Derivatives_Amino Acids and Derivatives - no subcategory_Creatine and Creatinine Degradation		4024	4025
Amino Acids and Derivatives_Branched-chain amino acids_Branched-Chain Amino Acid Biosynthesis		131	386	134	4700	1136	133	4421	3926	132	385	4706	4702	139	4577	4698	4251	4701	1083	1134	140	4576	4699
Amino Acids and Derivatives_Branched-chain amino acids_Leucine Biosynthesis		135	131	386	132	385	134	4700	138	133
Amino Acids and Derivatives_Aromatic amino acids and derivatives_Common Pathway For Synthesis of Aromatic Compounds (DAHP synthase to chorismate)		1106	4654	884	1635	3271	2033	4198	2933	1649	4199	4104	1650	5504	459
Amino Acids and Derivatives_Aromatic amino acids and derivatives_Chorismate Synthesis		1106	4654	3268	3270	884	1635	3271	3268	4198	2933	1649	4199	4104	1531	1650	459	3270
Amino Acids and Derivatives_Aromatic amino acids and derivatives_Chorismate_ Intermediate for synthesis of Tryptophan PAPA antibiotics PABA 3-hydroxyanthranilate and more.		2570	695	2087	1371	2090	2087	2089	2088	2086	2088	693	2206	4176
Amino Acids and Derivatives_Aromatic amino acids and derivatives_Phenylalanine and Tyrosine Branches from Chorismate		1531	3268	3270	3268	2033	5106	3270
Amino Acids and Derivatives_Aromatic amino acids and derivatives_Tryptophan synthesis		2087	1371	2090	2087	2089	2088	2086	2088	2206	5504	4176
Amino Acids and Derivatives_Aromatic amino acids and derivatives_Aromatic amino acid degradation		1255	1253	180	1250	1252	1250	1248	1251	663	1256	2826
Amino Acids and Derivatives_Proline and 4-hydroxyproline_Proline Synthesis		456	379	1577	2170	378	378
Amino Acids and Derivatives_Proline and 4-hydroxyproline_A Hypothetical Protein Related to Proline Metabolism		3744	456
Amino Acids and Derivatives_Proline and 4-hydroxyproline_Proline 4-hydroxyproline uptake and utilization		1674	1281	1278	2233	5161	1278	1278	474
Amino Acids and Derivatives_Alanine serine and glycine_Glycine Biosynthesis		4470	3133	4469	1049
Amino Acids and Derivatives_Alanine serine and glycine_Alanine biosynthesis		4700	3113	4421	2178	5105	3120	3598	3114	3116	4705	3117	3118	1667
Amino Acids and Derivatives_Alanine serine and glycine_Serine Biosynthesis		1299	3699	2711	5499	2711	5499	3133	1105
Amino Acids and Derivatives_Alanine serine and glycine_Glycine cleavage system		3688	3687	3596	3053	185	3689
Amino Acids and Derivatives_Alanine serine and glycine_Glycine and Serine Utilization		5282	2208	2709	3582	3922	2711	5499	2208	2709	3582	3922	3133	3926	3581	3650	3921	4369	4588	4591	3689	1299	3699	1088	1105	4590	3688	3687	4470	615	3055	3567	3929
Sulfur Metabolism_Inorganic sulfur assimilation_Sulfite reduction-associated complex DsrMKJOP and co-clustering genes		4154	4153	1229	2523	4155
Sulfur Metabolism_Inorganic sulfur assimilation_Inorganic Sulfur Assimilation		3156	4910	2154	3537	3002	5289	3000	3001	3539	3551	3538	3552	2984	2999	3553	4887	1521	2096	2814
Sulfur Metabolism_Sulfur Metabolism - no subcategory_Thioredoxin-disulfide reductase		2014	2030	4959	708	3054	476	707	1080
Sulfur Metabolism_Organic sulfur assimilation_L-Cystine Uptake and Metabolism		2370	2369	2372	3827	1604	1662	4928
Phosphorus Metabolism_Phosphorus Metabolism - no subcategory_High affinity phosphate transporter and control of PHO regulon		470	4651	4649	4650	4648	4248	4652	3066	471
Phosphorus Metabolism_Phosphorus Metabolism - no subcategory_Phosphate metabolism		1788	4651	4650	3067	3530	4711	4648	1787	3066	4318	779	1283	779	1283	5036	471	4711	5301	470	4649	4248	4652	4960
Phosphorus Metabolism_Phosphorus Metabolism - no subcategory_Polyphosphate		4711	3066	3067	3530	4711
Phosphorus Metabolism_Phosphorus Metabolism - no subcategory_Alkylphosphonate utilization		5157	286	5158	5159
Phosphorus Metabolism_Phosphorus Metabolism - no subcategory_Phosphonate metabolism		505	510	508	504	511	507	506
Carbohydrates_Central carbohydrate metabolism_Methylglyoxal Metabolism		1221	1733	4438	3782	3782	306
Carbohydrates_Central carbohydrate metabolism_Pyruvate_ferredoxin oxidoreductase		1995
Carbohydrates_Central carbohydrate metabolism_Pyruvate metabolism II_ acetyl-CoA acetogenesis from pyruvate		1959	2958	1228	5140	3782	2882	3924	2113	5139	183	1050	5141	3248	185	1396	184	2883
Carbohydrates_Central carbohydrate metabolism_Pyruvate Alanine Serine Interconversions		5282	2208	2709	3582	3922	4700	2208	2709	3582	3922	4421	2178	5105	2179	3581	3650	3921	4369	4591
Carbohydrates_Central carbohydrate metabolism_Glyoxylate bypass		4051	4052	849	190	5030	3724	5029	5032	2070
Carbohydrates_Central carbohydrate metabolism_Glycolysis and Gluconeogenesis		4885	4906	4911	3708	5302	5303	4464	441	3322	5075	2642	896	5506	2956	1610	1672	2296	1639	3709	1565	3557
Carbohydrates_Central carbohydrate metabolism_Entner-Doudoroff Pathway		201	1011	4348	4464	2292	2289	911	4265	5382	896	5506	2956	1672	2296	3709	2290	1565	3557
Carbohydrates_Central carbohydrate metabolism_Dehydrogenase complexes		856	183	184	855	5373
Carbohydrates_Central carbohydrate metabolism_TCA Cycle		724	4051	4052	853	5223	658	2070	854	5222	190	849	185	1772	1416	1485	185	858	856	885	1770	1771	855	857
Carbohydrates_Central carbohydrate metabolism_Pyruvate metabolism I_ anaplerotic reactions PEP		66	890	4045	65	4044	64	892	4043	4215	1889	4954	3031	1639	1672	2296	893	4042
Carbohydrates_Central carbohydrate metabolism_Pentose phosphate pathway		3034	3717	2886	2153	3701	2885	1956	4195	4905	2292	2575	911	7	3033	4940
Carbohydrates_Central carbohydrate metabolism_Glycolate glyoxylate interconversions		4194	1659
Carbohydrates_Aminosugars_Chitin and N-acetylglucosamine utilization		798	796	1595	798	794	798	793	22	275	802	795
Carbohydrates_Di- and oligosaccharides_Trehalose Biosynthesis		1882	4258	2346	1883	1881	4257	2345
Carbohydrates_Di- and oligosaccharides_Melibiose Utilization		4889	5172	5171	5170
Carbohydrates_Di- and oligosaccharides_Maltose and Maltodextrin Utilization		4420	5089	1882	4231	5082	5085	4254	556	898	2383	1799	4232	4234	475	5086	5081	5087
Carbohydrates_Di- and oligosaccharides_Trehalose Uptake and Utilization		1377	1377	2172	5345	2991	5348	5087	4334
Carbohydrates_Di- and oligosaccharides_Beta-Glucoside Metabolism		1594	1598	3684	2670	1596	465	4554	1599
Carbohydrates_Di- and oligosaccharides_Lactose and Galactose Uptake and Utilization		901	2583	2695	5171	3940	899	898	2698	3636	3637	2696	2700	900
Carbohydrates_One-carbon Metabolism_Formaldehyde assimilation_ Ribulose monophosphate pathway		3321	3320
Carbohydrates_One-carbon Metabolism_Serine-glyoxylate cycle		4051	4052	3133	853	5223	2070	854	5222	849	5173	4935	632	3557	3698	4215	632	2938	3646	4788	858	2938	3646	4788	5030	885	1770	1771	857	615	3055	3567	3929
Carbohydrates_One-carbon Metabolism_One-carbon metabolism by tetrahydropterines		2122	3698	632	4935	632
Carbohydrates_Organic acids_CitAB		62	728	63	727
Carbohydrates_Organic acids_Tricarballylate Utilization		805	807	806	804
Carbohydrates_Organic acids_Methylcitrate cycle		429	760	431	433	190	2070	434	432
Carbohydrates_Organic acids_Propionate-CoA to Succinate Module		431	433	190	190	2070	434	432	2070
Carbohydrates_Organic acids_Glycerate metabolism		608	3517	3931	609	3930	607	1672	2296	615	3055	3567	3929
Carbohydrates_Organic acids_Lactate utilization		4451	4452	4453	2672
Carbohydrates_Organic acids_Citrate Metabolism Transport and Regulation		74	720	724	719	62	728	63	727	67	73	721	69	725	729	72	722	70	71	723
Carbohydrates_Fermentation_Butanol Biosynthesis		1891	2113	4071	5383	2937	4789	984	1099	3243	3923	4946	2113	2938	3646	4788
Carbohydrates_Fermentation_Fermentations_ Mixed acid		1991	1891	2113	4071	5383	2113	1100	985	1096	4947	221	984	1099	3243	3923	4946	4954	2882	3924	2883
Carbohydrates_Fermentation_Acetolactate synthase subunits		139	4577	4698	140	4576	4699
Carbohydrates_Fermentation_Fermentations_ Lactate		1991	2113	2883	2882	3924
Carbohydrates_Fermentation_Acetyl-CoA fermentation to Butyrate		2937	4789	93	1641	1007	1003	1643	2938	3646	4788	2937	4789	1002	1644	92	1642	2937	4789
Carbohydrates_Sugar alcohols_Glycerol and Glycerol-3-phosphate Uptake and Utilization		4281	2817	4460	4282	4912	2819	4244	4283	4245	4279	2820	2818	4246	4913	4280
Carbohydrates_Sugar alcohols_Mannitol Utilization		2989	2990	4941	4443	4444	4443	4445	3936	4890
Carbohydrates_Sugar alcohols_Propanediol utilization		2545	2537	2541	2542	2530	2531	2535	2547	2542	2532	2540	2533	2528	2538	2544	2546	2525	2527	2529	2534	2883	2543	2526
Carbohydrates_Sugar alcohols_Inositol catabolism		5317	5324	5308	5310	5307	5327	5321	5316	5319	5326	5312	5311	5321
Carbohydrates_Sugar alcohols_Ethanolamine utilization		3022	3028	3018	2536	3025	3019	3017	3024	3020	3012	3023	2882	3924	3015	3013	3016	3014	2883	3026	3021	3027
Carbohydrates_Carbohydrates - no subcategory_L-Talarate Dehydratase		4457	3931	3568	3569	4457
Carbohydrates_Carbohydrates - no subcategory_Carbon storage regulator		3412
Carbohydrates_Carbohydrates - no subcategory_Unknown carbohydrate utilization ( cluster Ydj )		1553	1567	1563	1560	1558	1556	1568	1562
Carbohydrates_Carbohydrates - no subcategory_Unknown carbohydrate utilization ( cluster Yeg )		2646	2645	2653	2654	2644	2642	2650	2643	2652
Carbohydrates_Polysaccharides_Unknown carbohydrate utilization containing Fructose-bisphosphate aldolase		4559	4563	4564	4562	4560	4561
Carbohydrates_Polysaccharides_Glycogen metabolism		4232	4256	4231	4258	4254	1881	4257	4255
Carbohydrates_Polysaccharides_Alpha-Amylase locus in Streptocococcus		5085
Carbohydrates_Monosaccharides_Mannose Metabolism		2577	2598	672	2212	5450	671	2213	5451	2602	673	2212	5449	670	2214	4545	5452	1769	2578	2600	4895	2578	2600
Carbohydrates_Monosaccharides_Hexose Phosphate Uptake System		4570	4571	4573	2712	4569	4568
Carbohydrates_Monosaccharides_D-gluconate and ketogluconates metabolism		4230	4266	201	1011	4348	5379	4264	5380	4396	2575	5378	3832	5377	4265	5382	300	3515
Carbohydrates_Monosaccharides_Fructose utilization		2989	2990	4941	142	2721	4653	2723	2721	4653	7	3033	4940	2722	3940	3936	4890	2723
Carbohydrates_Monosaccharides_D-galactarate D-glucarate and D-glycerate catabolism - gjo		3935	3931	3570	4458	609	3930	3568	3569	250	3056	615	3055	3567	3929
Carbohydrates_Monosaccharides_D-Galacturonate and D-Glucuronate Utilization		2228	3795	4348	912	3644	3645	5411	2325	2289	3935	758	3643	193	759	1822	3726	3796	3791	3797	1860	3727
Carbohydrates_Monosaccharides_L-fucose utilization temp		3586	3593	3587	3590	4863	3591	3592
Carbohydrates_Monosaccharides_D-galactonate catabolism		4622	4619	4620	4623
Carbohydrates_Monosaccharides_Xylose utilization		4414	4413	4417	51	4516	50	4515
Carbohydrates_Monosaccharides_L-fucose utilization		3586	3593	3587	3590	4863	3591	3592
Carbohydrates_Monosaccharides_Deoxyribose and Deoxynucleoside Catabolism		5490	1676	4574	4682	5489	1014	4575	5488	5483	5487
Carbohydrates_Monosaccharides_L-ascorbate utilization (and related gene clusters)		5269	4433	2889	5267	5264	5266	5268	4431	120	4434	4432	5263	4425	5270	1035	5265
Carbohydrates_Monosaccharides_D-ribose utilization		4681	4679	5196	4683	4680	1676	4574	4682	3701	4678
Carbohydrates_Monosaccharides_L-rhamnose utilization		4864	3586	4869	4875	4865	4877	2325	4870	2828	4866	4862	4876	4871	4863	4453
Carbohydrates_Monosaccharides_D-Sorbitol(D-Glucitol) and L-Sorbose Utilization		3317	3423	3316	3424	3426	3315	3422	3428	3425
Carbohydrates_Monosaccharides_D-galactarate D-glucarate and D-glycerate catabolism		3935	3931	3570	4458	609	3930	3568	3569	250	3056	615	3055	3567	3929
Carbohydrates_Monosaccharides_L-Arabinose utilization		123	121	3641	3735	177	120	4434	178	122	466
Fur Regulon		39	41	228	391	425	426	682	684	688	691	692	693	838	861	896	1096	1323	1324	1325	1378	1379	1509	1634	1662	1663	1671	1903	1918	1920	2101	2216	2368	2553	2693	2713	2793	2815	2816	2962	2963	3344	3348	3387	3456	3458	3827	3891	3892
Genes Induced by Qse TCS		4467	3848	1512	1930	3847	2035	1511	3852	3850	1015	2034	5165	930	5163	2873	2574	4435	5164	931	4117	4952	2380	4466	932	3846	731	710	5518	2765	4304	3629	1075	4987	257	4709	3169	4082	5360	3886	3971	2765	1169	977	1359	290	1196
Genes regulated by HilA		1237	2557	5117	3498	3473	1703	3879	4328	896	2824	2818	2341	5171	781	4665	1671	4719	1851
Genes Regulated by SsrA-SssrB TCS		78	98	STM0083	156	198	218	234	278	288	355	356	STM0342	400	417	497	558	697	767	815	818	837	869	884	919	926	1049	1057	1075	1076	1097	1100	1111	1128	3210	1185	STM2705	1193	1197	1198	1199	1204	1208	1233	1287	1332	1347	1360	1372
Genes Repressedby Qse TCS		2094	2092	1882	1886	423	3823	2345	422	1592	5097	5099	1050	1600	2346	1558	4706	2642	5480	1881	5430	2172	966	421	4398	3034	2669	2350	STM1804	3910	STM_PSLT063	364	5097	5383	4258	1802	4257	1921	5161	3913	1883	1924	4773	3707	3033	201
Genes with CRP binding sites		10	13	18	22	42	43	44	48	50	67	69	77	81	87	90	100	106	119	121	123	138	188	190	193	201	202	305	338	360	445	447	450	463	465	489	548	549	555	556	574	588	616	619	650	675	678	682	684
Genes with FNR binding sites		37	38	42	180	182	193	201	202	445	447	450	474	556	588	616	619	717	719	727	732	794	798	851	861	929	930	968	971	984	1089	1099	1134	1236	1238	1248	1250	1271	1275	1385	1387	1388	1397	1495	1529	1531	1565	1567	1610
GENES WITH GC LESS THAN 40		3310	342	2051	5187	5433	191	1530	1613	2582	3311	3329	3503	4481	4641	4992	5142	345	348	843	844	2581	2583	2637	4640	1098	1616	2765	3164	3328	4477	5413	5560	332	1197	2580	2975	3306	3334	4993	4996	5046	406	887	STM0929	2247	STM2622	3333	4478
GENES_WITH GC GREATER THAN 60		126	314	315	317	319	340	412	493	511	566	624	684	689	697	723	782	823	893	917	921	922	990	STM0911	STM0913	1049	1114	1251	1266	1584	1756	2166	2202	2392	2393	2504	2528	2532	2536	2541	2602	2603	2617	2622	2666	2668	2840	2843	2844
GLYCOSIDE HYDROLASE FAMILY 13 ( MOSTLY PLANT SUGAR HYDROLASES)		1881	1883	1882	4258	5345	4257	4420	2383	475	22	2273
GLYCOSYL HYDROLASES		4554	3684	2670	1383	1598	5171	4356	1881	1883	1882	4258	5345	4257	4420	2383	475	22	2273	3476	5503	3147	5070	5592	3758	305	2175	3195	4337	5318	4515	STM0928	4334	2172	177	1353	4418	4231	3603	3420	2325	18
HEG-Genes		1	7	13	22	78	159	162	183	184	185	190	213	234	244	253	255	257	258	259	260	284	287	324	476	481	489	529	532	570	572	574	626	707	722	756	792	798	799	802	827	853	856	857	858	871	896	955	971
SP1-TTSS		3463	3465	3467	3468	3469	3470	3471	3472	3473	3474	3475	3476	3478	3480	3482	3485	3486	3487	3488	3489	3490	3491	3492	3493	3494	3495	3496	3497	3498	3499	1686
SP2-TTSS		1687	1689	1690	1691	1693	1694	1695	1696	1697	1698	1699	1702	1703	1704	1705	1707	1708	1709	1710	1711	1712	1713	1714	1715	1716	1717	1718	928
SPI-1		3455	3456	3458	3459	3460	3461	3462	3463	3465	3467	3468	3469	3470	3471	3472	3473	3474	3475	3476	3477	3478	STM2880	3480	3481	3482	3483	3484	3485	3486	3487	3488	3489	3490	3491	3492	3493	3494	3495	3496	3497	3498	3499
SPI-2		1672	1673	1674	1675	1676	1677	1678	1679	1680	1681	1682	1683	1684	1686	1687	1688	1689	1690	1691	1693	1694	1695	1696	1697	1698	1699	1700	1701	1702	1703	1704	1705	1706	1707	1708	1709	1710	1711	1712	1713	1714	1715	1716	1717	1718
SPI-3		4522	4523	4524	4526	4527	4528	STM3759	4530	4532	4534	4536	4538
SPI-4		5114	5117	5118	5119	5120	5121	5122	5123	5126	5127	5128
SPI-5		1232	1233	1235	1236	1237	1238	1239	1240	1241	1242
SPV locus		5560	5561	5562	5563	5564
TTSS		3463	3465	3467	3468	3469	3470	3471	3472	3473	3474	3475	3476	3478	3480	3482	3485	3486	3487	3488	3489	3490	3491	3492	3493	3494	3495	3496	3497	3498	3499	1686	1687	1689	1690	1691	1693	1694	1695	1696	1697	1698	1699	1702	1703	1704	1705	1707	1708
TTSS effectors		928	1098	1166	1193	1197	1233	1237	1400	1688	1694	1696	1697	1698	1700	1701	1912	1940	1974	2050	2244	2557	2636	2769	3164	3350	3462	3467	3477	3481	3482	3483	3484	3491	3550	4996	5562	1691	1693
TTSS1-effectors		3477	3481	3483	3484	2557	1237	3550	2244	3462
TTSS2-effectors		1688	1700	1701	1193	1974	2824	2636	1400	1940	1233	3350	3164	2769	4996
Pseudogenes_in_typhi_clade		STM0556	4331	STM3624A	4894	STM0065	228	351	STM0522	647	655	940	1098	1226	1676	2161	STM1860	2377	2552	2595	2825	3507	4328	4523	4556	STM4305	5254	STM0562	928	1378	1879	2557	2696	3078	3082	3085	3103	4889	44	318	355	424	448	727	1505	1792	1894	1907	1940
Pseudogenes_anscestral		3507	4331	STM3624A	STM0556	4894	4893	1894	647	2825	351	STM1860	3921	3103	3085	3082	3078	2696	2557	1907	1879	1378	928	4889	2359	1227	5512	STM3257	1990	1098	STM0522	1676	940	4328	STM0065	2377	1226	228	5254	655	4523	2161	STM4305	4556	2595	2552
Pseudogenes_Typhi_specific		23	3098	1819	1287	STM4020	4188	252	3241	3129	250	651	2930	2809	2808	2712	2673	2641	2607	2538	2521	2514	2513	2511	2410	2324	2289	2244	2230	2172	2121	2108	2001	STM1573	1856	1848	1812	1674	1669	1614	1563	1553	1326	1251	1136	1115	959	954	953
Pseudogenes_gained_at_sendai_paratyphi_A_node		4680	6	2233	792	4308	2087	5304	44	3149	3042	2523	2287	2174	1944	1940	1792	1505	727	448	424	355	318	3401	3540	3570	3919	3935	3958	4084	4112	4191	4204	4268	4345	4427	4445	4568	4604	4841	4852	4908	5140	5177	5349	5425	5518	2275	3339
Pseudogenes_gained_at_Paratyphi_A_node		4414	3136	3057	2963	2948	2709	2624	2597	2592	2555	2416	2334	2140	2050	2026	2019	2016	2003	1853	1801	1763	1679	1333	1304	1293	1267	1250	1240	1112	1091	716	650	619	589	3390	3509	3547	3548	3555	3661	3806	4048	4341	4398	4450	4515	4569	4570
Vitamin_B12_Synthesis		2505	2506	2507	2508	2509	2510	2511	2512	2513	2514	2515	2516	2517	2518	2519	2520	2521	2522	2523
Propanedieol_utilization		523839.5.peg.2611	2527	2528	2529	2530	2531	2532	2533	2534	2535	2536	2537	2538	2539	2540	2541	2542	2543	2544	2545	2546	2547
Ethanolamine_Utilization		3012	3013	3014	3015	3016	3017	3018	3019	3020	3021	3022	3023	3024	3025	3026	3027	3028
Iron_acquisition_siderophores		681	682	684	687	688	689	690	3344	3345	3346	3347	3348	693	694	695	696
Salmonella_Island_STM0285-STM0307		333	334	335	336	338	339	340	341	342	345	345	348	350	352	353	354	355	356	358	359	360	362
Salmonella_Island_STM0340-STM0348		396	398	STM0342	400	401	402	404	405	406
Salmonella_Island_STM0551-STM0559		643	644	647	650	651	652
Salmonella_Island_STM0715-STM0728		834	835	836	837	838	839	840	841	842	843	844	845	846	847
Salmonella_Island_STM0761-STM0766		885	886	STM0763	888	889	890
Salmonella_Island_2082_STM2091		2576	2577	2578	2579	2580	2581	2582	2583	2584	2585
Salmonella_Island_STM2247_STM2254		2776	2777	2778	2779	2780	2781	2782	2783
Salmonella_Island_STM3713_STM3720		4474	4475	4476	4477	4478	4479	4480	4481
Salmonella_Island_STM3779_STM3786		4558	4559	4560	4561	4562	4563	4564	4566
Salmonella_Island_STM4309_STM4320		5182	5184	5185	5186	5187	5188	5190	5191	5192	5193	5195
Salmonella_Island_STM4416_STM4427		5304	5307	5308	5310	5311	5312	5314	STM4424	5317	5318	5319
SPI-16		647	648	STM0556	651	654	655
SPI-14		1001	1003	1005	1008	1007	1009
SPI-11		1486	1490	1491	1492	1495	1497	STM1245	1501
SPI-12		STM2230	2757	2758	2760	2763	2767	2769	2770	2771	STM2244
SPI-9		3297	3298	3299	3300
SPI-13		3766	3768	3769	3770
Adherence Factors-Fimbrial		1303	1304	1305	1306	1309	1310	1311	28	29	30	31	32	33	34	635	636	637	638	639	640	641	642	644	4383	4384	4385	4386	4387	5541	5542	5543	5544	352	353	354	355	392	393	394	395	396	2652	2653	2654	2655	3656	3657	STM3029
Adherence factors-nonfimbrial		4527	3082	3078	3085
Anaerobic_Metabolism_SP		7	120	121	122	123	182	183	184	185	190	429	431	432	433	434	604	605	606	607	609	613	615	616	617	719	720	721	722	723	724	725	727	728	729	751	752	757	758	759	770	771	772	773	804	805	806	807	815
[truncated: 206 more columns]
